# Supplementary material for: The effects of bariatric surgery on clinical profile, DNA methylation, and ageing in severely obese patients
Source: Clin Epigenetics. 2020 Jan 20;12:14. doi: 10.1186/s13148-019-0790-2 (PMC6972025; doi:10.1186/s13148-019-0790-2)
Supplement: Supplementary file 1 — Additional file 1: Table S1. Type of the bariatric surgery in 40 severely obese patients. Table S2. Baseline and follow-up characteristics of severely obese cohort before and 12 months after bariatric surgery. Table S3. 4857 significant CpG sites associated with pre- and post bariatric surgery difference form EWAS analysis. Table S4. Correlations of change in DNA methylation with change in clinical measures in pre- and post-surgery cohort. Table S5. Reactome enriched terms based on EWAS results. Table S6. Gene ontology terms enriched based on correlated with clinical traits CpG sites from DAVID software. Table S7. Top 10 gene ontology terms enriched based on correlated with clinical traits CpG sites from Metacore software. Table S8. Top 10 gene-dieseses assotiations enriched based on correlated with clinical traits CpG sites from Metacore software. Table S9. Top 30 trancription factors calculated based on a correlated CpG sites with clinical traits by Metacore software. Table S10. TCF7L1 and LMO2 transcription factore and their associated genes from Metacore software. Table S11. DNA methylation levels significantly associated with gene expression levels from blood derived from publically available data (https://www.genenetwork.nl/biosqtlbrowser/). Table S12. 4857 significant CpG sites associated with pre-and post bariatric surgery difference from EWAS analysis separately for 3 cohorts and a combined effect. Table S13. Characteristics of 2 Lifelines subcohorts, healthy lean and healthy obese. [file 13148_2019_790_MOESM1_ESM.xls]

## Sheet: ST1_Type_of_surgery
Additional file 1: Table S1. Type of the bariatric surgery in 40 severely obese patients.
Type of bariatric surgery	N (%)
Roux and Y Gastric Bypass	26 (65%)
Lap band	10 (25%)
Biliopancreatic diversion	3 (7.5%)
Gastric sleeve	1 (2.5%)

## Sheet: ST2_Pre&Post_surgery_char
Additional file 1: Table S2. Baseline and follow-up characteristics of severely obese cohort before and 12 months after bariatric surgery.
	Females	Males	P-value
N, %	26 (65%)	14 (35%)	0.01
Age (years)	44.3 (7.3)	46.5 (9.5)	0.46
Waist to hip ratio	0.94 (0.1)	1.14 (0.1)	0.0008
BMI (kg/m2)	45.2 (9.8)	45.9 (8.5)	0.83
Fasting glucose (mmol/L)	6.5 (2.4)	6.5 (1.6)	0.93
Insulin (mlU/L)	14.9 (8.8)	22.4 (11.9)	0.06
HOMA-IR	4.5 (3.7)	6.2 (3.6)	0.19
HbA1c (%)	6.4 (1.2)	6.8 (0.8)	0.25
Total cholesterol (mmol/L)	5.3 (1.2)	4.7 (0.8)	0.06
HDL cholesterol (mmol/L)	1.2 (0.5)	0.87 (0.2)	0.02
LDL cholesterol (mmol/L)	3.3 (1.1)	3.0 (0.8)	0.38
Triglycerides (mmol/L)	1.4 [1.0;2.6]	1.3 [1.1; 1.8]	0.79
Free fatty acids (mmol/L)	0.7 (0.3)	0.5 (0.2)	0.03
Alanine transaminase (U/L)	24.5 (10.6)	21.5 (9.5)	0.39
Aspartate transaminase (U/L)	20.8 (7.7)	24.6 (11.5)	0.3
Systolic blood pressure (mmHg)	136 (15)	141 (18)	0.35
Diastolic blood pressure (mmHg)	82 (9)	85 (11)	0.31
C-reactive protein (mg/L)	11 [2.8; 18.8]	5 [3.8; 7.4]	0.008
Ureum	4.1 (1)	5.1 (1.5)	0.08
Creatinine	71.5 (8.4)	78.7 (17.0)	0.23
Diabetes (N, %)	7 (27%)	8 (57%)	0.12
Hypertension (N, %)	12 (46%)	8 (57%)	0.64

## Sheet: ST3_EWAS_results
Additional file 1:Table S3. 4857 significant CpG sites associated with pre-and post bariatric surgery difference from EWAS analysis.
Illumina ID	Chromosome	Chromosome position	Annotated Gene Name	Gene Group	Relation to CpG Island	mean beta change	logFC	AveExpr	t	Raw P-value	FDR
cg10849092	15	40574697	ANKRD63		Island	0.0394054	1.32265	-4.36461	15.9157	2.27156e-26	1.036e-20
cg24341498	9	137217390	RXRA	TSS1500	Island	0.0796783	1.8384	-3.829	15.1868	3.74894e-25	7.80135e-20
cg22328771	22	50709822	MAPK11	TSS1500	Island	0.0668711	1.44529	-3.75037	15.1062	5.13165e-25	7.80135e-20
cg26478485	10	112257641	DUSP5	5'UTR;1stExon	Island	0.035425	1.70403	-5.09542	14.2059	1.81505e-23	2.06949e-18
cg11575912	19	5828299	NRTN	3'UTR	Island	0.0335019	1.7976	-5.32776	14.096	2.82499e-23	2.5768e-18
cg21160472	1	212782112	ATF3	1stExon;5'UTR;1stExon;5'UTR;5'UTR	Island	0.0764628	1.55852	-3.50231	14.0127	3.95363e-23	3.00524e-18
cg23962478	22	50354086	PIM3	TSS200	Island	0.0396883	1.05773	-4.01204	13.8156	8.79182e-23	5.72816e-18
cg17607973	7	100027408	MEPCE	TSS200;TSS1500	Island	0.0931175	2.16425	-3.91678	13.7114	1.34401e-22	7.66211e-18
cg07786668	16	73092391	ZFHX3	5'UTR	Island	0.100991	1.95395	-3.50131	13.5094	3.07238e-22	1.55692e-17
cg01747792	20	61806628	MIR124-3 (dist=3222)		Island	0.0891957	1.34477	-2.97468	13.4191	4.45299e-22	2.03089e-17
cg25869317	15	101792241	CHSY1	TSS200	Island	0.0583098	1.22485	-3.56748	13.2698	8.24403e-22	3.41807e-17
cg18167179	14	74058881	ACOT4	1stExon	Island	0.0308037	1.27877	-4.78101	13.2168	1.02638e-21	3.90085e-17
cg26396617	9	133815188	FIBCD1	TSS1500;TSS1500	Island	0.0686121	1.27401	-3.51159	13.129	1.47697e-21	5.03631e-17
cg14804635	15	75747750	SIN3A	5'UTR	Island	0.0662182	1.4035	-3.63387	13.118	1.54599e-21	5.03631e-17
cg07572579	15	68116058	SKOR1		Island	0.0830374	1.44416	-3.32598	13.0591	1.97498e-21	5.93956e-17
cg05060949	7	156798581	MNX1	Body;Body	Island	0.0812429	2.09521	-4.14824	13.0011	2.51455e-21	5.93956e-17
cg13129662	17	48227708	PPP1R9B	1stExon	Island	0.07925	1.25926	-3.10602	13.0004	2.52147e-21	5.93956e-17
cg06527865	1	234746497	IRF2BP2	TSS1500;TSS1500	Island	0.0421203	1.64952	-4.88827	12.9981	2.5461e-21	5.93956e-17
cg19373170	3	53079105	SFMBT1	1stExon;5'UTR;5'UTR;5'UTR	Island	0.0312929	1.03195	-4.41482	12.9935	2.59566e-21	5.93956e-17
cg04080595	1	2985649	PRDM16	TSS200;TSS1500;TSS200;TSS1500	Island	0.0623869	0.938094	-3.07307	12.9926	2.60466e-21	5.93956e-17
cg19656070	17	3571978	TMEM93	TSS200;TSS200;TSS200	Island	0.037386	1.57217	-4.80353	12.9322	3.35068e-21	7.27692e-17
cg06638463	19	10530633	PDE4A	TSS1500	Island	0.0591804	1.01848	-3.21091	12.7809	6.31133e-21	1.30838e-16
cg20462855	6	126070385	HEY2	TSS1500	Island	0.0293336	1.3906	-5.10823	12.6271	1.20425e-20	2.31436e-16
cg19921130	15	81294134	MESDC1	1stExon;5'UTR	Island	0.0572683	0.999066	-3.26664	12.6245	1.21789e-20	2.31436e-16
cg16887862	1	1243669	PUSL1	TSS1500;TSS1500	Island	0.0430371	1.07476	-3.79475	12.5903	1.40618e-20	2.56528e-16
cg07485181	2	131851172	FAM168B	TSS200	Island	0.0468495	1.16972	-3.99035	12.5605	1.59456e-20	2.79706e-16
cg21243939	14	55033137	SAMD4A	TSS1500;TSS1500	Island	0.073806	1.39711	-3.43731	12.4884	2.16256e-20	3.58029e-16
cg00614832	16	73092394	ZFHX3	5'UTR	Island	0.0694221	0.859162	-2.44226	12.4845	2.19807e-20	3.58029e-16
cg02835038	21	47743854	PCNT	TSS200;TSS200	Island	0.0642932	1.48764	-3.74464	12.4683	2.35437e-20	3.70264e-16
cg25139493	1	39957400	BMP8A	1stExon;5'UTR	Island	0.0597317	1.01605	-3.16613	12.4195	2.89407e-20	4.39969e-16
cg26812503	16	75681495	KARS	5'UTR;1stExon;TSS200;1stExon	Island	0.0228573	1.27243	-5.13922	12.4001	3.1425e-20	4.62325e-16
cg18751306	15	81294292	MESDC1	1stExon;5'UTR	Island	0.0730385	1.69315	-3.86037	12.3381	4.08629e-20	5.82389e-16
cg21667796	11	63804119	MACROD1	Body	Island	0.0480326	1.13926	-3.79256	12.2958	4.89001e-20	6.6634e-16
cg04627240	19	42746847	GSK3A	TSS200	Island	0.0318284	0.785223	-3.7482	12.2921	4.96753e-20	6.6634e-16
cg14810343	5	139028149	CXXC5	TSS200	Island	0.0339555	1.43288	-4.79029	12.2851	5.11843e-20	6.66966e-16
cg15408407	19	1438438	RPS15	Body	Island	0.0460023	1.65451	-4.59276	12.2694	5.47143e-20	6.93159e-16
cg19759549	3	128211096	GATA2	5'UTR	Island	0.0290894	1.17331	-4.84158	12.2431	6.12024e-20	7.544e-16
cg04192862	10	28966472	BAMBI	1stExon;5'UTR	Island	0.0490453	0.90341	-3.30674	12.2263	6.57358e-20	7.88955e-16
cg06942064	1	208417143	PLXNA2	5'UTR;1stExon	Island	0.0573399	0.933201	-3.10115	12.2128	6.96256e-20	8.14215e-16
cg08108155	22	29999444	NF2	TSS200;TSS200;TSS200;TSS200;TSS200;TSS200;TSS200;TSS200;TSS200	Island	0.0390931	1.08776	-4.0278	12.1366	9.63237e-20	1.08874e-15
cg04553410	7	150864885	GBX1	TSS200	Island	0.0715186	2.01527	-4.24429	12.1329	9.78757e-20	1.08874e-15
cg02182114	7	139876578	LOC100134229	TSS1500;1stExon	Island	0.0563945	1.06689	-3.44407	12.1209	1.02996e-19	1.11843e-15
cg18500714	14	100706288	YY1	Body	Island	0.0892896	1.03594	-2.49766	12.1109	1.07475e-19	1.13992e-15
cg22167789	19	1754780	ONECUT3	1stExon	Island	0.0424494	1.23168	-4.27216	12.0927	1.16172e-19	1.20416e-15
cg23572376	6	1610120	FOXC1	TSS1500	Island	0.036963	1.35992	-4.63873	12.0823	1.21455e-19	1.23094e-15
cg08554462	18	60986911	BCL2	TSS1500;TSS1500	Island	0.0392864	1.26024	-4.3758	12.0524	1.38015e-19	1.36837e-15
cg20214067	12	133065776	FBRSL1	TSS1500	N_Shore	0.0419465	1.14122	-4.1656	12.0473	1.41053e-19	1.36874e-15
cg09881819	3	129034470	H1FX	1stExon;TSS1500	Island	0.0357328	0.884056	-3.86064	12.0085	1.66512e-19	1.58212e-15
cg13696351	9	140063617	LRRC26	Body	Island	0.0505525	1.71628	-4.61154	11.935	2.28137e-19	2.12341e-15
cg23792383	13	73633288	KLF5	5'UTR;1stExon	Island	0.0165651	0.913267	-5.14109	11.9219	2.41323e-19	2.20122e-15
cg19366591	1	92951355	GFI1	5'UTR;5'UTR	Island	0.0400579	0.916843	-3.80769	11.8779	2.91583e-19	2.60752e-15
cg00929855	6	31783364	HSPA1A	1stExon;TSS1500;5'UTR	Island	0.048057	1.42042	-4.29821	11.8618	3.12401e-19	2.73995e-15
cg07195197	16	1662150	IFT140	TSS200	Island	0.0145417	1.13883	-5.79555	11.8124	3.8633e-19	3.32443e-15
cg17029062	3	32859445	TRIM71	TSS200	Island	0.0373467	1.00305	-3.99967	11.7891	4.2707e-19	3.60695e-15
cg04887335	3	196044632	TCTEX1D2	Body	Island	0.0478341	0.877142	-3.35928	11.7634	4.77039e-19	3.95572e-15
cg03406394	15	60296138	FOXB1	TSS1500	Island	0.0726611	0.968126	-2.82343	11.7564	4.91737e-19	3.98692e-15
cg22043361	14	64970199	ZBTB1	TSS1500;5'UTR;TSS1500	Island	0.0297276	0.980609	-4.21642	11.7533	4.98286e-19	3.98692e-15
cg16485682	18	19749540	GATA6	5'UTR;1stExon	Island	0.0254049	1.56135	-5.49617	11.7175	5.8134e-19	4.57127e-15
cg25757829	2	232573226	PTMA	TSS200;TSS200	Island	0.0378816	1.07784	-4.06982	11.7083	6.04938e-19	4.6762e-15
cg17978996	6	107436496	BEND3	TSS1500	Island	0.0324003	1.65223	-5.21751	11.7017	6.22485e-19	4.73164e-15
cg09339301	6	163836245	QKI	1stExon;1stExon;1stExon;1stExon		0.0280163	1.03468	-4.50605	11.6927	6.47036e-19	4.83763e-15
cg26223989	18	60189751	ZCCHC2	TSS1500	Island	0.0312138	1.10823	-4.28191	11.6467	7.89169e-19	5.80514e-15
cg17218495	19	11071743	SMARCA4	5'UTR;TSS200;5'UTR;1stExon;1stExon	Island	0.0240724	1.58149	-5.27497	11.6227	8.75343e-19	6.33683e-15
cg09686236	2	96011915	KCNIP3	Body;TSS1500	Island	0.0439756	0.88294	-3.48801	11.6144	9.07219e-19	6.46497e-15
cg01072217	7	1275483	UNCX	Body	Island	0.0750546	1.1767	-3.21413	11.6049	9.45335e-19	6.63295e-15
cg08324846	5	179050826	HNRNPH1	TSS200	Island	0.0225818	0.868063	-4.51741	11.5842	1.03386e-18	7.04072e-15
cg27391780	16	30669108	PRR14 (dist=1373)		Island	0.0346024	0.999157	-4.19398	11.5822	1.04296e-18	7.04072e-15
cg03989244	15	72523736	PKM2	TSS200;TSS200;TSS200	Island	0.0343513	0.964601	-3.96191	11.5807	1.04976e-18	7.04072e-15
cg11877270	2	65658583	SPRED2	Body	Island	0.0988759	1.57139	-3.15184	11.5746	1.0775e-18	7.122e-15
cg24793625	19	56165307	U2AF2	TSS200;TSS200	Island	0.0341417	0.875589	-3.96208	11.5506	1.19549e-18	7.78898e-15
cg03231960	19	49139050	DBP	Body	Island	0.0248382	1.25883	-5.09898	11.5319	1.29642e-18	8.26897e-15
cg14473974	9	139439826	NOTCH1	Body	Island	0.0811093	1.32086	-3.21633	11.5303	1.30542e-18	8.26897e-15
cg18652923	2	109745344	SH3RF3	TSS1500;Body	Island	0.0634663	1.25068	-3.58502	11.5252	1.33451e-18	8.32882e-15
cg02508567	2	85361184	TCF7L1	Body	Island	0.0492214	0.875726	-3.37786	11.5223	1.35139e-18	8.32882e-15
cg26549029	12	133286883	PGAM5	TSS1500;TSS1500;TSS1500	Island	0.0373053	1.42134	-4.88338	11.4658	1.72656e-18	1.04371e-14
cg03875450	9	98269581	PTCH1	Body;TSS200;Body;5'UTR;1stExon;5'UTR;Body;5'UTR	Island	0.0546471	1.14859	-3.71141	11.4641	1.73924e-18	1.04371e-14
cg06619059	19	1408842	DAZAP1	Body;Body	Island	0.0276546	1.07026	-4.69649	11.4414	1.91956e-18	1.13696e-14
cg15248577	10	7450456	SFMBT2	5'UTR	Island	0.0384766	0.940804	-3.82108	11.3817	2.48782e-18	1.45465e-14
cg04759220	5	78532560	JMY	1stExon	Island	0.0401494	1.06066	-3.97258	11.3722	2.59183e-18	1.49303e-14
cg04294412	4	7045720	CCDC96	TSS1500;Body	Island	0.0374633	1.01919	-4.06139	11.3698	2.61893e-18	1.49303e-14
cg26003967	1	933987	HES4 (dist=353)		Island	0.0409981	0.793514	-3.57623	11.3625	2.70386e-18	1.52241e-14
cg25660961	1	17764073	RCC2	Body;Body	Island	0.0362381	0.748203	-3.54713	11.3526	2.82252e-18	1.55107e-14
cg08582555	22	21356051	FLJ39582	TSS200;Body;Body;TSS200	Island	0.0294572	0.776959	-3.87718	11.3526	2.82276e-18	1.55107e-14
cg12603531	9	139258402	DNLZ	TSS200	Island	0.0361063	0.65065	-3.39692	11.3412	2.96586e-18	1.6103e-14
cg23108125	5	176882586	PRR7	Body	Island	0.0409826	1.2025	-4.0699	11.3378	3.00985e-18	1.61495e-14
cg23604584	13	50367114	KPNA3	TSS200	Island	0.0398831	1.36949	-4.43118	11.3344	3.05549e-18	1.62038e-14
cg13303229	5	154136254	LARP1	Body;Body	Island	0.0741812	1.15381	-3.12935	11.3223	3.22039e-18	1.68114e-14
cg19167673	22	39640835	PDGFB	1stExon;5'UTR	Island	0.0485171	0.710029	-2.84505	11.3206	3.24378e-18	1.68114e-14
cg07377675	1	62901875	USP1	TSS200;TSS200;TSS1500	Island	0.0328426	1.44196	-4.92686	11.3026	3.50819e-18	1.79774e-14
cg08108188	1	10853918	CASZ1	5'UTR;5'UTR	Island	0.0348643	1.21105	-4.6612	11.2943	3.63799e-18	1.84355e-14
cg00966077	16	1401335	C16orf42	Body;TSS1500	Island	0.0410455	0.951483	-3.78851	11.2883	3.73389e-18	1.87135e-14
cg18036763	22	45404910	PHF21B	Body;Body	Island	0.158804	1.3607	-1.9436	11.2826	3.82848e-18	1.89336e-14
cg02625641	15	59041175	ADAM10	Body	Island	0.0471633	0.819821	-3.17756	11.2806	3.86093e-18	1.89336e-14
cg05518269	16	2265528	PGP	TSS1500	S_Shore	0.0228607	0.8885	-4.60386	11.2782	3.90235e-18	1.89336e-14
cg15967188	4	2470700	RNF4	TSS200	Island	0.025641	1.06697	-4.69911	11.2739	3.97492e-18	1.90827e-14
cg26627898	16	1832752	NUBP2	TSS200;TSS200	Island	0.0206339	0.857643	-4.77169	11.259	4.24241e-18	2.01547e-14
cg15642758	15	83876612	HDGFRP3	TSS1500	Island	0.0768573	1.84508	-3.90692	11.2443	4.52275e-18	2.1265e-14
cg04265971	4	2470698	RNF4	TSS200	Island	0.0327262	0.984065	-4.24114	11.216	5.11693e-18	2.37866e-14
cg11673391	1	10459052	PGD	TSS200	Island	0.0609624	1.13244	-3.49747	11.2139	5.16337e-18	2.37866e-14
cg02461956	11	134093940	NCAPD3	1stExon;TSS1500;5'UTR	Island	0.0536231	0.825141	-3.02907	11.2015	5.45125e-18	2.48617e-14
cg04219700	1	228594657	TRIM11	TSS200	Island	0.0448404	0.920275	-3.44633	11.1887	5.76333e-18	2.60247e-14
cg21222634	20	57465926	GNAS	3'UTR;TSS1500;TSS1500;Body;TSS1500;3'UTR;TSS1500;Body	Island	0.0254084	1.39844	-5.349	11.1861	5.83029e-18	2.6069e-14
cg05243144	19	46273434	DMPK	3'UTR;3'UTR;TSS1500;3'UTR;3'UTR	Island	0.0483019	1.16084	-3.91706	11.1738	6.1522e-18	2.67793e-14
cg26258108	2	232329189	NCL	1stExon;5'UTR	Island	0.0461159	1.27123	-4.05861	11.173	6.17302e-18	2.67793e-14
cg12700464	11	78128424	GAB2	Body	Island	0.028083	0.887013	-4.22458	11.1727	6.18107e-18	2.67793e-14
cg26910488	17	66243590	AMZ2	TSS1500;TSS1500;TSS1500;TSS1500;TSS1500;TSS1500	Island	0.0406109	0.7884	-3.4483	11.1711	6.22402e-18	2.67793e-14
cg16327326	16	1662895	IFT140	TSS1500	Island	0.0928404	1.34756	-3.00338	11.1637	6.43007e-18	2.71889e-14
cg02976543	2	239197607	PER2	TSS1500	Island	0.0440195	0.884024	-3.29542	11.1634	6.43844e-18	2.71889e-14
cg25707994	7	157129685	DNAJB6	TSS200;TSS200	Island	0.074635	1.17734	-3.08172	11.1388	7.16875e-18	2.99952e-14
cg10726394	6	157098467	ARID1B	TSS1500;TSS1500;TSS1500		0.0240569	1.40302	-5.48859	11.1319	7.38628e-18	3.06244e-14
cg09055943	21	43431271	ZNF295	TSS1500;TSS1500;TSS1500	Island	0.0257601	0.959268	-4.58943	11.1287	7.49042e-18	3.07764e-14
cg12810233	1	92950554	GFI1	5'UTR;5'UTR;TSS1500	Island	0.0282271	0.648906	-3.82174	11.1252	7.60695e-18	3.09761e-14
cg02815282	11	67141135	LOC100130987	Body;1stExon;5'UTR;5'UTR	Island	0.0597761	1.52075	-4.04996	11.0983	8.5565e-18	3.42617e-14
cg23722428	10	35931117	FZD8	TSS1500	Island	0.0314433	0.824755	-4.01158	11.0981	8.56405e-18	3.42617e-14
cg24382801	6	37665291	MDGA1	5'UTR;1stExon	Island	0.0330764	0.940152	-3.98106	11.0925	8.77651e-18	3.4662e-14
cg11210881	11	113930500	ZBTB16	1stExon;TSS1500;5'UTR	Island	0.0445772	0.97634	-3.71864	11.0906	8.84676e-18	3.4662e-14
cg18012383	2	130939151	SMPD4	1stExon;Body;1stExon;1stExon;1stExon;Body;Body;TSS1500	Island	0.0329515	1.27834	-4.6412	11.0895	8.89212e-18	3.4662e-14
cg02891664	4	1004678	FGFRL1	TSS1500;TSS1500	Island	0.0405082	1.33774	-4.52276	11.085	9.06733e-18	3.48626e-14
cg25794819	19	55629097	PPP1R12C	TSS200	Island	0.0484189	1.2137	-4.00124	11.083	9.14847e-18	3.48626e-14
cg16340159	2	240322705	HDAC4	TSS200	Island	0.0246232	1.26253	-5.20067	11.0824	9.1729e-18	3.48626e-14
cg14714046	6	41341654	NCR2 (dist=23028)		Island	0.109433	1.15887	-2.47748	11.0697	9.69454e-18	3.65407e-14
cg04794887	4	1858231	LETM1	TSS1500	Island	0.0351703	0.81867	-3.55834	11.0449	1.08065e-17	4.03979e-14
cg08104402	16	1663436	IFT140	TSS1500;TSS1500	Island	0.0424466	1.05229	-3.96899	11.0413	1.09766e-17	4.07004e-14
cg16573386	1	1334508	CCNL2	1stExon;1stExon;TSS1500;1stExon;1stExon	Island	0.0283351	0.908686	-4.22777	11.0333	1.1368e-17	4.18116e-14
cg16041611	6	43139680	SRF	1stExon	Island	0.029256	1.46339	-5.14338	11.0286	1.16076e-17	4.23511e-14
cg07720856	2	232572668	PTMA	TSS1500;TSS1500	Island	0.0613442	1.31186	-3.92189	11.0244	1.18223e-17	4.2712e-14
cg11939940	10	80828645	LOC283050	TSS1500;TSS1500;TSS1500;TSS200	Island	0.0291314	0.745895	-3.88873	11.023	1.18938e-17	4.2712e-14
cg17865108	17	18086721	ALKBH5	TSS200	Island	0.0475249	1.06963	-3.67296	10.9916	1.36462e-17	4.86223e-14
cg14657525	3	32859099	TRIM71	TSS1500	Island	0.0656888	1.31345	-3.81825	10.9722	1.48578e-17	5.25289e-14
cg17177829	19	50432927	NUP62	TSS200;TSS200;TSS200;TSS200;5'UTR;TSS200	Island	0.0181944	0.820493	-4.81665	10.9673	1.51799e-17	5.29615e-14
cg17052976	3	184033217	EIF4G1	5'UTR;5'UTR;1stExon;5'UTR;5'UTR	Island	0.0575844	0.856635	-3.03663	10.9668	1.52124e-17	5.29615e-14
cg06520715	2	28614896	FOSL2	TSS1500	Island	0.0217772	0.913356	-4.81932	10.9605	1.56443e-17	5.37516e-14
cg11842141	2	111878481	BCL2L11	TSS200;TSS200;TSS200	Island	0.017658	1.10443	-5.5672	10.96	1.5675e-17	5.37516e-14
cg26460378	19	36545594	WDR62	TSS200;1stExon;TSS200;5'UTR	Island	0.031669	1.12511	-4.45204	10.9525	1.62022e-17	5.49981e-14
cg09172817	18	9915098	VAPA	Body;Body	Island	0.0579917	1.05516	-3.41847	10.9514	1.62797e-17	5.49981e-14
cg14276619	12	117319577	HRK	TSS1500	N_Shore	0.0660899	0.792699	-2.64634	10.939	1.71874e-17	5.73983e-14
cg22014600	13	21750851	MRP63	1stExon;5'UTR;TSS200;TSS200	Island	0.0425434	1.01504	-3.73291	10.9383	1.72419e-17	5.73983e-14
cg10535353	2	200323432	SATB2	5'UTR	Island	0.0563595	1.7002	-4.33357	10.9277	1.80601e-17	5.96865e-14
cg15268622	1	167189846	POU2F1	TSS1500	Island	0.0343928	1.27527	-4.54715	10.9209	1.8609e-17	6.10579e-14
cg10101470	1	90286633	LRRC8D	TSS1500;1stExon;5'UTR	Island	0.0101631	0.840921	-5.70267	10.9173	1.8905e-17	6.15861e-14
cg06540146	15	33011185	GREM1	5'UTR	Island	0.0290483	1.0416	-4.51319	10.9025	2.01725e-17	6.52492e-14
cg00715047	17	73522054	LLGL2	5'UTR;5'UTR;5'UTR	Island	0.0203491	1.38169	-5.53615	10.8687	2.34048e-17	7.51712e-14
cg25997110	19	31842115	TSHZ3 (dist=1924)		Island	0.0568125	0.854093	-3.25647	10.8601	2.43021e-17	7.75072e-14
cg27573591	7	127672152	SND1	Body;TSS1500	Island	0.031418	0.933609	-4.20998	10.8428	2.62218e-17	8.30491e-14
cg20557801	15	68121177	LBXCOR1	Body	Island	0.0673217	0.656129	-2.51469	10.8225	2.86766e-17	9.01974e-14
cg22782929	10	21784432	C10orf114	3'UTR	Island	0.0410011	1.42513	-4.66162	10.82	2.89873e-17	9.05501e-14
cg18685883	3	51705045	TEX264	TSS200;TSS200;TSS200	N_Shore	0.0331489	0.888972	-3.98086	10.8149	2.96477e-17	9.19832e-14
cg13915212	7	5632409	FSCN1	TSS200	Island	0.0279323	1.38108	-5.26168	10.8103	3.02532e-17	9.32276e-14
cg00841693	7	156803122	MNX1	5'UTR;TSS1500;1stExon	Island	0.0705784	0.78852	-2.50603	10.8014	3.14539e-17	9.6277e-14
cg01547051	7	150777654	FASTK	Body;Body	Island	0.0766328	1.17481	-3.15635	10.7517	3.91483e-17	1.18419e-13
cg08568987	19	56165234	U2AF2	TSS200;TSS200	Island	0.0268462	0.9756	-4.52667	10.7514	3.92072e-17	1.18419e-13
cg26188571	5	179050811	HNRNPH1	TSS200	Island	0.0534385	1.16333	-3.64673	10.7243	4.41675e-17	1.32524e-13
cg16344026	5	149109979	PPARGC1B	1stExon	Island	0.0460471	0.803629	-3.28074	10.7143	4.6158e-17	1.37591e-13
cg21597684	2	197457400	HECW2	TSS200	Island	0.0481451	0.901402	-3.36965	10.7105	4.69318e-17	1.38989e-13
cg02357877	7	56032049	GBAS	TSS1500	Island	0.041304	1.08144	-3.93746	10.7086	4.73395e-17	1.39292e-13
cg02463426	19	16683387	SLC35E1	TSS200	Island	0.0370389	0.813366	-3.59768	10.7054	4.80133e-17	1.40369e-13
cg03700218	16	1832709	SPSB3	TSS200;TSS1500	Island	0.0256499	0.995528	-4.5688	10.7339	4.958e-17	1.44026e-13
cg25372103	6	170599661	DLL1	1stExon;5'UTR	Island	0.042031	1.19908	-4.17089	10.6906	5.1247e-17	1.47926e-13
cg24942186	3	55521373	WNT5A	TSS200	Island	0.066987	0.856113	-2.89097	10.6875	5.19562e-17	1.4903e-13
cg01733795	17	7465439	SENP3	1stExon;5'UTR	Island	0.0253775	0.814024	-4.14676	10.6828	5.30433e-17	1.51198e-13
cg22637872	16	67875820	THAP11	TSS1500;5'UTR	Island	0.0395396	0.923245	-3.82742	10.6778	5.42109e-17	1.53566e-13
cg27425193	7	75931932	HSPB1	5'UTR;1stExon	Island	0.0441805	0.79911	-3.32374	10.6686	5.64559e-17	1.58938e-13
cg24213508	19	11040153	YIPF2	TSS1500;Body	Island	0.0640853	1.40733	-3.81647	10.6651	5.73505e-17	1.60466e-13
cg00203463	9	140150331	COBRA1	Body	Island	0.0347405	0.8368	-3.75136	10.6602	5.85983e-17	1.62655e-13
cg05703198	4	1241727	CTBP1	Body;5'UTR	Island	0.0319927	0.829362	-4.00374	10.6592	5.88459e-17	1.62655e-13
cg19539824	9	139010884	C9orf69	TSS200	Island	0.0347431	0.844531	-3.84741	10.6549	5.99806e-17	1.64647e-13
cg18163727	19	18391883	JUND	1stExon	Island	0.0369231	0.742368	-3.50756	10.6537	6.02887e-17	1.64647e-13
cg21350283	14	69445743	ACTN1	1stExon;1stExon;1stExon	Island	0.0519733	1.1708	-3.81175	10.6237	6.88419e-17	1.86887e-13
cg09567732	5	177631413	HNRNPAB	TSS200;TSS200	Island	0.0304809	0.985919	-4.20866	10.6221	6.93321e-17	1.87103e-13
cg03410722	16	85588815	GSE1 (dist=56212)		Island	0.0242103	0.822256	-4.38071	10.6173	7.07867e-17	1.89905e-13
cg23166955	16	30077191	ALDOA	5'UTR;5'UTR;5'UTR;1stExon;5'UTR	Island	0.0345721	0.705192	-3.47223	10.611	7.27963e-17	1.94155e-13
cg08184047	17	79849980	ANAPC11	5'UTR;5'UTR;5'UTR;5'UTR;5'UTR;5'UTR;5'UTR;1stExon;TSS1500	Island	0.0390818	0.933024	-3.87809	10.6084	7.36313e-17	1.9524e-13
cg17130815	7	2558891	LFNG	Body;TSS1500;TSS1500;Body	Island	0.0258055	0.871193	-4.38772	10.6038	7.51337e-17	1.98072e-13
cg13997278	17	40118587	CNP	TSS200	N_Shore	0.0276004	1.11348	-4.85986	10.602	7.57353e-17	1.98239e-13
cg08522087	5	14871910	ANKH	TSS200	N_Shore	0.0413993	1.59891	-4.83193	10.6011	7.60665e-17	1.98239e-13
cg26279152	13	20356101	PSPC1	Body;Body	N_Shore	0.0571592	1.48569	-4.14279	10.5795	8.36751e-17	2.16829e-13
cg17154187	17	18163844	SMCR7	TSS200;TSS1500;TSS200	Island	0.0230158	1.31192	-5.22953	10.5754	8.51729e-17	2.19463e-13
cg13433446	9	128170534	MAPKAP1 (dist=29137)		Island	0.0205675	1.34002	-5.28633	10.5723	8.6365e-17	2.21285e-13
cg21439463	9	95527341	BICD2	TSS1500;TSS1500	Island	0.0267283	0.821712	-4.11364	10.5412	9.9097e-17	2.52489e-13
cg11021200	13	21750354	SKA3	Body;Body;TSS200	Island	0.0102881	0.784656	-5.57702	10.5346	1.02036e-16	2.58532e-13
cg19496491	11	12695499	TEAD1	TSS1500	Island	0.0369505	1.40511	-4.82097	10.5285	1.04791e-16	2.64047e-13
cg12124516	2	136634144	MCM6	TSS200	Island	0.0332197	1.03907	-4.21484	10.526	1.05993e-16	2.65607e-13
cg10122932	7	99698990	MCM7	1stExon;TSS1500;5'UTR;TSS200	Island	0.0331165	0.934956	-4.01226	10.5237	1.07046e-16	2.66781e-13
cg03685346	5	107005999	EFNA5	Body	Island	0.0439955	0.757688	-3.32282	10.5155	1.11032e-16	2.75126e-13
cg14930075	8	140715018	KCNK9	1stExon	Island	0.0416803	1.32581	-4.50728	10.5143	1.11601e-16	2.75126e-13
cg10460130	2	242625978	DTYMK	Body;Body;Body	Island	0.0556147	0.860331	-3.0391	10.5036	1.17015e-16	2.86921e-13
cg14181391	20	33265182	PIGU	TSS200	Island	0.0236029	0.847623	-4.5156	10.4994	1.19178e-16	2.90662e-13
cg20752795	2	20866407	GDF7	TSS200	Island	0.0267357	1.13938	-4.75911	10.4942	1.2199e-16	2.95937e-13
cg20725936	5	175875158	FAF2	TSS200	Island	0.0181411	0.948987	-5.01157	10.4896	1.24476e-16	2.9928e-13
cg22094042	11	450123	PTDSS2	TSS200	Island	0.0302776	0.808288	-3.93334	10.4892	1.2468e-16	2.9928e-13
cg18764107	1	225615669	LBR	1stExon;5'UTR;5'UTR	Island	0.0279052	0.941435	-4.32981	10.4859	1.26526e-16	3.02122e-13
cg08098619	11	3818841	PGAP2	TSS200;5'UTR;TSS1500;1stExon;1stExon;5'UTR;TSS1500;1stExon;TSS1500;5'UTR;5'UTR;TSS1500;1stExon	Island	0.017143	1.29694	-5.43395	10.4644	1.39191e-16	3.30418e-13
cg06784108	13	107187232	EFNB2	1stExon	Island	0.0429691	0.92593	-3.81627	10.4633	1.39826e-16	3.30418e-13
cg24208426	11	3819031	PGAP2	TSS200;TSS200;TSS200;TSS200;TSS200;TSS200;TSS200;TSS200;Body	Island	0.0379321	1.49198	-4.83646	10.4584	1.42896e-16	3.35826e-13
cg19262019	19	8510039	HNRNPM	Body;Body	Island	0.0307618	0.684941	-3.61709	10.457	1.43819e-16	3.35826e-13
cg23154526	15	60297323	FOXB1	Body	Island	0.0529286	0.913417	-3.32416	10.4562	1.44323e-16	3.35826e-13
cg00656411	7	140773422	TMEM178B (dist=608)		Island	0.0514589	0.876108	-3.286	10.4544	1.45446e-16	3.3672e-13
cg07831432	5	179125659	CANX	TSS1500;TSS1500	Island	0.0374534	1.44315	-4.80879	10.4509	1.47757e-16	3.40344e-13
cg14815005	22	22222162	MAPK1	TSS200;TSS200	Island	0.0265328	1.32308	-5.1082	10.4493	1.48785e-16	3.40988e-13
cg06733736	16	3661771	BTBD12	TSS200	Island	0.0205652	1.03408	-4.97593	10.4292	1.62607e-16	3.70802e-13
cg02568911	1	6453807	ACOT7	1stExon;5'UTR	Island	0.0305863	0.693631	-3.6745	10.4231	1.67111e-16	3.79178e-13
cg16190018	8	30585628	GSR	TSS200	Island	0.00792842	0.734169	-5.86713	10.4193	1.69921e-16	3.83645e-13
cg04958411	17	77816711	CBX4 (dist=3497)		Island	0.0338262	0.96283	-4.19991	10.4181	1.70811e-16	3.83755e-13
cg10006762	11	65342202	EHBP1L1	TSS1500	Island	0.0410478	0.961604	-3.76664	10.4158	1.72584e-16	3.8524e-13
cg00606102	16	86542659	FOXF1	TSS1500	Island	0.0459973	1.15126	-4.08232	10.415	1.73161e-16	3.8524e-13
cg11036279	2	242785270	PDCD1 (dist=6761)		N_Shore	0.0363229	0.915777	-4.1337	10.4122	1.75388e-16	3.88301e-13
cg24478630	2	74692696	MOGS	TSS200;TSS200	S_Shore	0.0298145	1.11893	-4.43581	10.4093	1.77651e-16	3.91409e-13
cg15655316	13	20356642	PSPC1	Body;1stExon	Island	0.0291228	0.848518	-3.97506	10.3791	2.03014e-16	4.4514e-13
cg18455653	20	17662865	RRBP1	1stExon;1stExon;5'UTR;5'UTR	Island	0.0538964	0.788346	-2.88256	10.3765	2.05448e-16	4.48322e-13
cg21302194	4	155412348	DCHS2	1stExon;1stExon	Island	0.0502294	0.858829	-3.22204	10.3628	2.18265e-16	4.74023e-13
cg11858249	21	45079790	HSF2BP	TSS1500;Body	Island	0.0262465	1.12215	-4.71909	10.349	2.32055e-16	5.01583e-13
cg11712217	17	80455631	NARF (dist=9487)		Island	0.0444083	0.760183	-3.28739	10.33	2.52469e-16	5.43134e-13
cg24906202	15	73345212	NEO1	Body	Island	0.0426079	0.72284	-3.15326	10.3254	2.57625e-16	5.51623e-13
cg02697115	10	131761660	EBF3	Body	Island	0.0464531	0.99065	-3.85765	10.3182	2.66055e-16	5.67012e-13
cg12245040	16	2009320	NDUFB10	TSS200	N_Shore	0.0316813	0.754883	-3.82595	10.3039	2.83387e-16	6.0114e-13
cg24513224	17	10102439	GAS7	TSS1500	Island	0.0564526	0.922987	-3.10852	10.2998	2.88595e-16	6.08977e-13
cg24856732	22	50963486	SCO2	5'UTR;5'UTR;5'UTR;5'UTR	N_Shore	0.0567098	1.20918	-3.66566	10.2989	2.89752e-16	6.08977e-13
cg08903333	21	45209501	RRP1	1stExon;5'UTR	Island	0.0230947	0.751159	-4.37339	10.2954	2.94305e-16	6.15709e-13
cg19014302	19	18303893	MPV17L2	TSS200	Island	0.0172906	0.812238	-4.84477	10.2898	3.01748e-16	6.28398e-13
cg11699826	1	26438425	PDIK1L	5'UTR;Body;Body	Island	0.0395636	0.921665	-3.66342	10.2877	3.04613e-16	6.31216e-13
cg25410641	2	240322702	HDAC4	TSS200	Island	0.0265743	0.708429	-3.86513	10.2867	3.05869e-16	6.31216e-13
cg01880437	4	26321873	RBPJ	Body;5'UTR;TSS1500;TSS1500	Island	0.0317445	0.736751	-3.88845	10.2785	3.17305e-16	6.51867e-13
cg05762700	4	18023779	LCORL	TSS1500;TSS1500	Island	0.0222133	1.06405	-4.92783	10.2732	3.24745e-16	6.64159e-13
cg05639842	21	43639440	ABCG1	TSS1500;Body;5'UTR;Body;Body;Body	Island	0.0271708	0.777942	-3.99508	10.2692	3.3059e-16	6.73094e-13
cg23408670	17	36831499	C17orf96	TSS1500	Island	0.0291827	0.98578	-4.39582	10.2646	3.37446e-16	6.83404e-13
cg04396495	5	60626910	ZSWIM6	TSS1500	Island	0.0328208	0.788744	-3.73318	10.2638	3.3865e-16	6.83404e-13
cg25072436	2	30454560	LBH	1stExon;5'UTR	Island	0.032648	1.19466	-4.50873	10.2558	3.50958e-16	7.05121e-13
cg13654902	19	38853053	CATSPERG	Body	Island	0.0434096	0.873085	-3.44593	10.2488	3.62039e-16	7.24194e-13
cg26759552	7	139877471	LOC100134229	Body;TSS1500	Island	0.0597025	1.01347	-3.28797	10.2449	3.68324e-16	7.33549e-13
cg17663101	3	49131524	QRICH1	TSS200;TSS200	Island	0.0372665	0.81952	-3.64645	10.2409	3.74832e-16	7.43265e-13
cg08553999	16	79633724	MAF	1stExon;1stExon	Island	0.0534558	1.1982	-3.79636	10.2328	3.88673e-16	7.67373e-13
cg09000178	16	67063319	CBFB	1stExon;1stExon	Island	0.0758369	1.66863	-3.63865	10.2297	3.94081e-16	7.74698e-13
cg16766889	17	48637951	CACNA1G	TSS1500;TSS1500;TSS1500;TSS1500;TSS1500;TSS1500;TSS1500;TSS1500;TSS1500;TSS1500;TSS1500;TSS1500;TSS1500;TSS1500;TSS1500	Island	0.0092162	0.813707	-5.87098	10.2143	4.21944e-16	8.2591e-13
cg00477061	18	77794585	C18orf22	1stExon	Island	0.0212832	0.873227	-4.58356	10.2063	4.37184e-16	8.52086e-13
cg05029189	3	123168386	ADCY5	TSS1500	Island	0.0366982	0.847184	-3.7811	10.2041	4.41581e-16	8.55947e-13
cg23271606	7	92464891	CDK6	5'UTR	Island	0.0467953	0.83225	-3.26098	10.2034	4.42919e-16	8.55947e-13
cg02063919	20	50418044	SALL4	Body	Island	0.0529865	0.954613	-3.45899	10.1774	4.971e-16	9.54282e-13
cg07565236	16	88869998	CDT1	TSS200	Island	0.0249527	1.15112	-4.90836	10.1764	4.99367e-16	9.54282e-13
cg01534217	3	71632920	FOXP1	5'UTR;5'UTR	Island	0.0141455	0.988279	-5.35277	10.176	5.00123e-16	9.54282e-13
cg03754076	1	232766254	SIPA1L2 (dist=115010)		Island	0.0311467	1.16409	-4.58782	10.1751	5.02173e-16	9.54282e-13
cg25976786	12	53662079	ESPL1	TSS200	Island	0.0334073	0.908317	-4.01194	10.1731	5.06632e-16	9.58026e-13
cg01134297	16	90014983	DEF8	TSS200;TSS200	N_Shore	0.0245858	1.01247	-4.59801	10.1724	5.08345e-16	9.58026e-13
cg12585429	16	49889252	ZNF423		Island	0.0264574	0.904656	-4.39623	10.1688	5.16591e-16	9.68305e-13
cg05533552	11	34074141	CAPRIN1	Body;Body	Island	0.057626	0.892305	-3.02173	10.1681	5.18045e-16	9.68305e-13
cg04145065	4	40057559	N4BP2	TSS1500;Body	Island	0.0228916	0.865236	-4.5729	10.1615	5.33523e-16	9.93166e-13
cg00179423	8	145653749	VPS28	5'UTR;5'UTR	Island	0.0167995	0.895412	-5.01604	10.1565	5.45644e-16	1.0116e-12
cg19340909	1	1821422	GNB1	5'UTR	Island	0.0752351	1.28891	-3.58359	10.1535	5.52966e-16	1.02102e-12
cg12548227	7	6144298	USP42	TSS1500	Island	0.0147078	0.917391	-5.40756	10.1485	5.65192e-16	1.03939e-12
cg16032384	1	17766173	RCC2	5'UTR;TSS1500;1stExon	S_Shore	0.0307293	1.05717	-4.54592	10.1473	5.68277e-16	1.04087e-12
cg23000464	19	633785	POLRMT	TSS1500	S_Shore	0.0640211	1.00524	-3.07329	10.1464	5.70676e-16	1.04108e-12
cg19954613	22	22020219	PPIL2	TSS200;TSS200;TSS200	Island	0.0603994	0.895281	-2.96377	10.1434	5.78353e-16	1.05088e-12
cg21338479	7	101459330	CUX1	1stExon;1stExon	Island	0.036406	0.887979	-3.90224	10.1374	5.94028e-16	1.07508e-12
cg19282742	16	31469983	ARMC5	TSS1500;TSS1500	Island	0.0248016	0.877346	-4.32499	10.1159	6.53442e-16	1.17793e-12
cg07164875	16	89788709	C16orf7	TSS1500;5'UTR;Body	Island	0.0303243	0.803727	-3.8487	10.0979	7.08077e-16	1.2714e-12
cg19543987	2	73460508	CCT7	TSS1500;TSS1500;TSS1500;TSS1500;TSS200;TSS1500;TSS1500	Island	0.0360519	0.920328	-3.8321	10.0949	7.17546e-16	1.28335e-12
cg21795699	17	15903687	ZSWIM7	TSS1500;Body;TSS1500	Island	0.0542572	1.10697	-3.60489	10.0917	7.27851e-16	1.29669e-12
cg07346343	3	150804696	MED12L	1stExon;5'UTR	Island	0.0336317	0.687534	-3.67599	10.0908	7.30705e-16	1.29671e-12
cg02249648	12	1703181	FBXL14	1stExon	Island	0.0247315	1.00666	-4.63869	10.0808	7.64145e-16	1.34375e-12
cg06862167	11	537452	LRRC56	TSS200	Island	0.0235608	0.757999	-4.30829	10.0806	7.64781e-16	1.34375e-12
cg16287791	8	61592088	CHD7	5'UTR	Island	0.0285033	0.758327	-3.98762	10.0802	7.66049e-16	1.34375e-12
cg00178429	8	103668860	KLF10	TSS1500	Island	0.0394914	0.752144	-3.46327	10.0692	8.04702e-16	1.40614e-12
cg08611163	1	6266360	RNF207	5'UTR;1stExon	Island	0.0265192	0.703395	-3.99642	10.0476	8.85861e-16	1.54205e-12
cg16281248	11	64014554	PPP1R14B	TSS200	Island	0.0362697	1.07005	-4.26783	10.0464	8.9064e-16	1.54448e-12
cg00363465	16	30569976	ZNF764	TSS1500	Island	0.0245199	0.59429	-3.79061	10.0439	9.00605e-16	1.55584e-12
cg03017195	1	1590941	CDK11B	Body;Body;Body;Body;Body;5'UTR	Island	0.0241363	0.863791	-4.57865	10.0416	9.09919e-16	1.566e-12
cg02582973	4	139937423	CCRN4L	Body	Island	0.039085	0.723338	-3.32689	10.0375	9.26537e-16	1.5886e-12
cg02455094	18	55104078	ONECUT2	1stExon	Island	0.0535672	0.750394	-3.14684	10.0056	1.06834e-15	1.82488e-12
cg10610348	19	2427956	TIMM13	TSS200	Island	0.0165513	0.815294	-4.92917	9.99788	1.1055e-15	1.8813e-12
cg00745962	18	5296141	ZFP161	TSS200;TSS200;TSS1500	Island	0.0159533	1.04293	-5.43282	9.99641	1.11277e-15	1.88335e-12
cg07880273	13	99738871	DOCK9	TSS1500;TSS1500	Island	0.04216	1.1321	-4.10628	9.99597	1.11496e-15	1.88335e-12
cg05227078	2	72372426	CYP26B1	Body	Island	0.0458434	0.750935	-3.2994	9.98565	1.16745e-15	1.96473e-12
cg01252659	19	7198410	INSR	Body;Body	Island	0.0291849	0.642885	-3.65428	9.98339	1.17928e-15	1.97734e-12
cg16246698	12	133263907	PXMP2	TSS1500;5'UTR;1stExon	Island	0.0280384	0.83355	-4.08796	9.98181	1.18762e-15	1.98403e-12
cg13144823	5	139028754	CXXC5	5'UTR	Island	0.0266004	0.719408	-4.01102	9.961	1.30307e-15	2.16897e-12
cg17019204	6	86303781	SNX14	TSS200;TSS200	Island	0.0147415	0.699015	-4.96968	9.95985	1.30976e-15	2.17217e-12
cg05014952	14	35873130	NFKBIA	Body	Island	0.0365729	0.807584	-3.62575	9.95715	1.32567e-15	2.19058e-12
cg02224920	1	1166824	SDF4	5'UTR;5'UTR;TSS1500	N_Shore	0.0361291	0.804586	-3.75865	9.95516	1.33745e-15	2.20207e-12
cg23640903	6	13487662	GFOD1	5'UTR;TSS1500;1stExon	Island	0.0332416	0.70163	-3.57406	9.95372	1.3461e-15	2.20834e-12
cg23924007	4	140099401	ELF2 (dist=38749)		Island	0.0318592	1.27632	-4.92729	9.95213	1.35564e-15	2.21009e-12
cg04832177	10	77155143	ZNF503 (dist=2458)		Island	0.0783336	0.689307	-2.17476	9.95193	1.35686e-15	2.21009e-12
cg02107564	22	41488750	EP300	1stExon;5'UTR	Island	0.0323959	0.85761	-4.06498	9.94714	1.38621e-15	2.24986e-12
cg22320000	1	245027629	HNRNPU	5'UTR;1stExon;1stExon;5'UTR	Island	0.0398704	0.746881	-3.37512	9.94048	1.42795e-15	2.30155e-12
cg07279963	3	61546526	PTPRG	TSS1500	Island	0.047761	1.32293	-4.32791	9.94045	1.42814e-15	2.30155e-12
cg12365681	11	67980256	SUV420H1	5'UTR;5'UTR	Island	0.023294	0.856865	-4.45806	9.9212	1.55626e-15	2.49918e-12
cg08655589	3	14444175	SLC6A6	5'UTR;1stExon;1stExon;5'UTR;1stExon;5'UTR	Island	0.0657451	1.37838	-3.64524	9.91173	1.62339e-15	2.59784e-12
cg23758016	17	73521635	LLGL2	TSS200;TSS200;TSS200	Island	0.0351284	0.769332	-3.57082	9.9079	1.65139e-15	2.6334e-12
cg18162528	11	133826660	IGSF9B	1stExon;5'UTR	Island	0.0466888	0.789893	-3.22005	9.89526	1.74727e-15	2.7766e-12
cg13703666	11	66115419	B3GNT1	TSS1500	Island	0.0420402	0.616695	-2.77118	9.89361	1.76019e-15	2.78741e-12
cg15543754	2	54950739	EML6	TSS1500	Island	0.0185377	0.962809	-5.16679	9.88754	1.80848e-15	2.85398e-12
cg25104555	10	16562998	C1QL3	1stExon	Island	0.0223006	0.841385	-4.61639	9.88449	1.83331e-15	2.88318e-12
cg24549085	20	62289802	RTEL1	1stExon;5'UTR;5'UTR;1stExon	Island	0.0297085	0.968904	-4.3352	9.87562	1.90739e-15	2.98938e-12
cg12276904	3	129035177	H1FX	TSS200;Body	Island	0.0264336	0.840014	-4.36338	9.87389	1.92212e-15	3.00215e-12
cg22724132	16	81478990	CMIP	1stExon	Island	0.0283635	0.785692	-4.05262	9.87252	1.9339e-15	3.01024e-12
cg21216204	13	41240503	FOXO1	1stExon;5'UTR	Island	0.0154239	1.0953	-5.4911	9.87086	1.94831e-15	3.02236e-12
cg15906409	17	17685582	RAI1	5'UTR	Island	0.0365901	1.10162	-4.25765	9.86583	1.99253e-15	3.08047e-12
cg16268380	15	81294324	MESDC1	1stExon;5'UTR	Island	0.0258461	0.921932	-4.33823	9.865	1.99998e-15	3.08155e-12
cg15051960	3	55521376	WNT5A	TSS200	Island	0.0502208	0.834242	-3.31735	9.85744	2.06868e-15	3.17667e-12
cg06913869	19	6110875	RFX2	TSS1500;TSS1500	Island	0.0308736	0.774999	-3.87571	9.84949	2.14342e-15	3.27638e-12
cg20433014	15	75018583	CYP1A1	TSS1500	Island	0.0329062	1.05369	-4.34447	9.84901	2.14798e-15	3.27638e-12
cg04453140	17	46692021	HOXB8	1stExon	Island	0.0511743	0.738676	-3.04953	9.84738	2.16368e-15	3.28932e-12
cg19096825	13	112711941	SOX1 (dist=9970)		Island	0.0466378	0.673651	-3.18556	9.8466	2.17126e-15	3.28988e-12
cg05051152	8	124408913	ATAD2	TSS1500	Island	0.0285459	0.821541	-4.08857	9.84365	2.20001e-15	3.3224e-12
cg03712816	18	76741157	SALL3	Body	Island	0.0678336	0.730302	-2.54284	9.84025	2.23368e-15	3.36211e-12
cg16971831	5	56110935	MAP3K1	1stExon;5'UTR	Island	0.0285626	1.06357	-4.57911	9.83117	2.32617e-15	3.46955e-12
cg23843362	10	104677600	CNNM2	TSS1500;TSS1500;TSS1500	Island	0.0144104	1.0047	-5.55402	9.83107	2.32721e-15	3.46955e-12
cg27414860	16	4852427	ROGDI	Body	Island	0.0254822	0.681096	-3.83299	9.83101	2.32788e-15	3.46955e-12
cg08133824	7	99698538	MCM7	Body;TSS200;TSS1500	Island	0.0544861	1.32798	-3.94209	9.82733	2.3664e-15	3.51548e-12
cg04011206	18	74204120	ZNF516		Island	0.0394638	0.807398	-3.73181	9.82366	2.4055e-15	3.56197e-12
cg16513467	10	28822500	WAC	1stExon;5'UTR;1stExon;5'UTR;Body	Island	0.0372583	0.664463	-3.23221	9.82234	2.4198e-15	3.56986e-12
cg05942825	19	2269619	OAZ1	1stExon	Island	0.0133928	0.836628	-5.18633	9.82172	2.42649e-15	3.56986e-12
cg24497897	11	65658826	CCDC85B	1stExon	Island	0.0474624	0.834937	-3.22554	9.81692	2.4791e-15	3.63554e-12
cg05236391	19	6361348	CLPP	TSS200	N_Shore	0.0327458	0.815753	-3.97206	9.81502	2.50021e-15	3.65473e-12
cg07079421	22	46933261	CELSR1	TSS200	Island	0.0455181	0.949332	-3.75674	9.8109	2.54661e-15	3.71067e-12
cg23054379	1	176176226	RFWD2	5'UTR;1stExon;5'UTR;1stExon	Island	0.0300269	0.973306	-4.21215	9.809	2.56843e-15	3.71547e-12
cg10059942	10	124908488	HMX2	Body	Island	0.0530062	1.11494	-4.11583	9.80897	2.56876e-15	3.71547e-12
cg24465118	20	47895107	C20orf199	Body;TSS1500;Body;TSS200;TSS1500	Island	0.0211692	1.07938	-5.18343	9.80848	2.57434e-15	3.71547e-12
cg01067849	6	2765587	WRNIP1	TSS200;TSS200	Island	0.0233668	1.35185	-5.33899	9.80773	2.58294e-15	3.71612e-12
cg12109968	20	50383676	ATP9A	Body	Island	0.0566642	0.820652	-3.0284	9.8045	2.62054e-15	3.75836e-12
cg07287724	3	138657429	FOXL2 (dist=5635)		Island	0.040081	0.709704	-3.44187	9.80056	2.66707e-15	3.80541e-12
cg00389713	6	43138877	SRF	TSS200	Island	0.0271117	1.083	-4.82051	9.80031	2.67004e-15	3.80541e-12
cg25142954	15	41245554	CHAC1	TSS200;TSS200	Island	0.0364085	0.870399	-3.72959	9.79563	2.72646e-15	3.86939e-12
cg27467996	5	179921670	CNOT6	5'UTR;1stExon	Island	0.0279565	0.663029	-3.67603	9.79519	2.7319e-15	3.86939e-12
cg27133713	22	42765138	NFAM1 (dist=11274)		Island	0.0216534	1.04603	-4.98426	9.79367	2.75045e-15	3.88361e-12
cg03503975	22	46518455	MIRLET7BHG (dist=8646)		Island	0.025347	0.757642	-4.07702	9.79236	2.76665e-15	3.89002e-12
cg25589651	6	28891121	TRIM27	1stExon	Island	0.0234008	0.719515	-4.00403	9.79192	2.77205e-15	3.89002e-12
cg24561572	17	43298813	FMNL1	TSS1500	Island	0.0306155	0.928767	-4.23616	9.78866	2.81274e-15	3.93501e-12
cg26521024	13	45151950	TSC22D1	TSS1500	Island	0.0175712	0.623075	-4.18294	9.78521	2.8565e-15	3.98401e-12
cg14103113	19	54663522	LENG1	TSS200	Island	0.0289556	0.999988	-4.62678	9.77793	2.95095e-15	4.10319e-12
cg14010366	7	151217485	RHEB	TSS1500	Island	0.0360047	0.721653	-3.60607	9.77366	3.00784e-15	4.16959e-12
cg02761093	13	22245020	FGF9	TSS200	Island	0.0219026	0.861193	-4.72157	9.76796	3.08549e-15	4.26427e-12
cg01438737	20	42086396	SFRS6	TSS200	Island	0.0459899	1.49145	-4.61034	9.74951	3.35077e-15	4.61691e-12
cg26541587	10	43950885	ZNF487	Body	Island	0.0238053	0.683277	-4.0319	9.74754	3.38043e-15	4.64374e-12
cg06346696	3	50365798	TUSC2	TSS200	Island	0.0146873	0.885178	-5.30609	9.73775	3.53165e-15	4.83691e-12
cg12712846	1	181058068	IER5	1stExon	Island	0.0366526	0.850871	-3.61645	9.73346	3.60011e-15	4.91591e-12
cg20347705	9	96213341	FAM120AOS	Body;TSS1500	Island	0.0235496	0.871283	-4.39503	9.72852	3.68055e-15	5.00202e-12
cg04928147	19	1104988	GPX4	Body;Body;Body	Island	0.0214684	0.698181	-4.3145	9.72824	3.68511e-15	5.00202e-12
cg02067430	17	79679069	SLC25A10	TSS1500	Island	0.0197421	0.941218	-5.04426	9.72745	3.69815e-15	5.00482e-12
cg18633432	3	135915556	MSL2	TSS1500	Island	0.0302427	0.939767	-4.20647	9.72206	3.78838e-15	5.10894e-12
cg16570019	20	61448188	COL9A3	TSS1500	Island	0.025005	0.671527	-3.90736	9.72152	3.79748e-15	5.10894e-12
cg09229912	12	111471963	CUX2	1stExon;5'UTR	Island	0.0255983	0.65312	-3.93115	9.72032	3.81793e-15	5.11829e-12
cg21836426	4	184580106	RWDD4A	5'UTR;TSS1500;TSS1500;1stExon	Island	0.0329515	0.729499	-3.62785	9.7198	3.82688e-15	5.11829e-12
cg04278162	6	30182172	TRIM26	TSS1500	Island	0.0136514	0.735085	-5.0739	9.7184	3.85092e-15	5.13538e-12
cg04432597	3	49757306	AMIGO3	TSS200;Body	Island	0.0279481	0.822935	-4.40541	9.7102	3.99475e-15	5.31165e-12
cg20069738	19	59031425	ZBTB45	TSS1500	Island	0.0141844	0.645826	-4.81804	9.69387	4.29755e-15	5.69767e-12
cg03170619	11	19734107	NAV2	Body;TSS1500;TSS1500;Body	Island	0.0345409	0.71285	-3.50079	9.69316	4.3113e-15	5.69933e-12
cg18770186	8	141521259	CHRAC1	TSS200;TSS200	Island	0.0403039	0.766773	-3.43877	9.68959	4.3807e-15	5.7626e-12
cg21806917	11	66384012	RBM14	TSS200	Island	0.0215523	0.825148	-4.56598	9.6894	4.38443e-15	5.7626e-12
cg10003549	20	16554254	KIF16B	TSS200	Island	0.0319871	0.787185	-3.97588	9.68335	4.50463e-15	5.90356e-12
cg20366603	17	7218821	GPS2	TSS200	Island	0.0285906	0.906276	-4.1954	9.68153	4.54151e-15	5.93484e-12
cg12996305	17	2295923	MNT	Body	Island	0.0387558	0.667027	-3.19066	9.67627	4.64977e-15	6.05896e-12
cg19131205	6	41514670	FOXP4	5'UTR;5'UTR;5'UTR	Island	0.0314716	1.12982	-4.60898	9.67374	4.7027e-15	6.11047e-12
cg09306365	3	61547944	PTPRG	1stExon;5'UTR	Island	0.0541251	0.961144	-3.52483	9.67264	4.72592e-15	6.12319e-12
cg16026760	19	4791699	FEM1A	TSS200	Island	0.0349705	0.79917	-3.80249	9.66882	4.80728e-15	6.21096e-12
cg12821421	10	13390394	SEPHS1	TSS200		0.0334	0.757623	-3.63528	9.66758	4.8341e-15	6.22797e-12
cg01305736	17	40831891	CCR10	Body	Island	0.0300238	0.781169	-3.8404	9.66155	4.96622e-15	6.38016e-12
cg09774198	13	33160713	PDS5B	1stExon;5'UTR	Island	0.0357178	0.978956	-4.0756	9.6566	5.07753e-15	6.50484e-12
cg10335659	2	99757356	C2orf15	TSS1500;5'UTR;5'UTR	Island	0.0234456	0.799435	-4.41354	9.65542	5.10438e-15	6.52092e-12
cg24295125	3	140950234	ACPL2	TSS1500;TSS1500	Island	0.008499	0.884158	-5.9436	9.65327	5.15391e-15	6.56581e-12
cg00125159	1	228290140	C1orf35	Body	Island	0.0352153	1.34917	-4.74275	9.65196	5.18411e-15	6.58589e-12
cg13291004	3	47844187	DHX30	TSS1500;TSS1500	Island	0.00366577	0.458139	-6.06133	9.6417	5.42791e-15	6.87646e-12
cg07274776	2	203241322	BMPR2	5'UTR;1stExon	Island	0.0341288	0.830789	-3.77474	9.63825	5.51227e-15	6.96399e-12
cg10396609	4	89378025	HERC5	TSS1500	N_Shore	0.0210193	0.795844	-4.51308	9.6336	5.62811e-15	7.09069e-12
cg24591563	3	40498842	RPL14	1stExon;1stExon;5'UTR;5'UTR	Island	0.0332625	1.28212	-4.66699	9.65143	5.87743e-15	7.37512e-12
cg15928538	7	140773578	TMEM178B (dist=452)		Island	0.030798	1.20328	-4.79262	9.62359	5.88622e-15	7.37512e-12
cg21845957	14	103988428	CKB	Body	Island	0.0776442	1.20257	-3.0482	9.6182	6.02987e-15	7.53441e-12
cg20913372	9	140190455	NRARP (dist=3626)		Island	0.0329906	0.755265	-3.8133	9.61284	6.17644e-15	7.69647e-12
cg07006042	3	141595655	ATP1B3	1stExon	Island	0.0317326	1.17034	-4.48161	9.61182	6.20472e-15	7.71064e-12
cg21332334	7	121945191	FEZF1	TSS1500;TSS1500	N_Shore	0.0324801	0.798539	-4.1028	9.61066	6.23714e-15	7.71567e-12
cg26260386	4	140477698	SETD7	TSS200	Island	0.0412054	0.994282	-3.80876	9.61046	6.2426e-15	7.71567e-12
cg08938976	1	247095660	AHCTF1	TSS1500	Island	0.0383479	0.867215	-3.77831	9.60361	6.43714e-15	7.93461e-12
cg13211287	8	144700128	TSTA3	TSS1500	Island	0.0270827	1.13645	-4.8181	9.60077	6.5195e-15	8.00824e-12
cg06816161	7	148581907	EZH2	TSS1500;TSS1500	Island	0.0393226	0.914791	-3.83301	9.60034	6.53199e-15	8.00824e-12
cg12173535	19	54694174	MBOAT7	TSS1500;TSS1500;TSS1500;TSS1500;1stExon;5'UTR;TSS1500	Island	0.0330583	1.29148	-4.91517	9.59835	6.59053e-15	8.05835e-12
cg24000232	1	166808428	POGK	TSS1500	Island	0.0116664	0.911192	-5.6949	9.58998	6.84234e-15	8.34387e-12
cg06391926	16	1832733	NUBP2	TSS200;TSS200	Island	0.0227186	1.1915	-4.8327	9.58024	7.14755e-15	8.69281e-12
cg22920289	19	4791588	FEM1A	TSS200	Island	0.0179775	0.804218	-4.68482	9.57892	7.18968e-15	8.72079e-12
cg03257923	1	6661809	KLHL21	Body	Island	0.0230433	0.751868	-4.25547	9.57478	7.32455e-15	8.86083e-12
cg03887008	16	1360923	UBE2I	5'UTR;5'UTR;5'UTR;5'UTR	S_Shore	0.0154358	0.739748	-4.94859	9.56246	7.74004e-15	9.33868e-12
cg09915769	19	7660977	KIAA1543	1stExon;1stExon	Island	0.0177586	0.7368	-4.75087	9.55753	7.91281e-15	9.52195e-12
cg18881776	1	28052146	FAM76A	TSS1500;TSS1500;TSS1500;TSS1500;TSS1500	Island	0.0485734	0.84217	-3.25537	9.55534	7.99085e-15	9.59055e-12
cg04798796	10	88855483	GLUD1	TSS1500;5'UTR	Island	0.0344067	1.05011	-4.2878	9.54804	8.25652e-15	9.8834e-12
cg14645526	11	91959086	FAT3 (dist=126174)		Island	0.0555214	1.00357	-3.43943	9.54545	8.3532e-15	9.96986e-12
cg07588263	8	42396768	C8orf40	1stExon;5'UTR;5'UTR;5'UTR;TSS200;5'UTR;1stExon	Island	0.0114284	0.960606	-5.86506	9.54493	8.37246e-15	9.96986e-12
cg03149313	1	226595334	PARP1	Body	Island	0.0283415	0.833923	-4.15221	9.54082	8.5283e-15	1.0129e-11
cg13610241	3	184032169	EIF4G1	TSS200;TSS200;TSS200;TSS1500	Island	0.051086	1.04006	-3.69581	9.5385	8.61738e-15	1.02082e-11
cg02385710	11	64884962	ZNHIT2	1stExon	Island	0.0141236	0.703446	-4.94027	9.53236	8.85762e-15	1.04656e-11
cg03100196	7	143077761	ZYX	TSS1500;TSS1500	Island	0.024822	0.673733	-3.97562	9.53146	8.89343e-15	1.04808e-11
cg26791985	3	52008971	ABHD14A	TSS200;TSS1500;TSS1500;TSS1500	Island	0.0227311	0.881556	-4.64363	9.52767	9.04593e-15	1.0633e-11
cg05608626	18	72920877	ZADH2	1stExon	Island	0.0310461	1.02064	-4.34325	9.52632	9.10051e-15	1.06578e-11
cg07399369	3	142838082	CHST2	TSS1500	Island	0.0336899	0.954379	-4.23459	9.526	9.11373e-15	1.06578e-11
cg21388793	19	2427982	TIMM13	TSS200	Island	0.022363	0.72307	-4.21126	9.52141	9.30329e-15	1.08516e-11
cg06858294	17	7983203	ALOX12B	Body	Island	0.0349558	0.751482	-3.59744	9.51959	9.37931e-15	1.09124e-11
cg04364194	1	202114085	ARL8A	TSS1500	Island	0.0578621	1.2056	-3.75197	9.51672	9.50072e-15	1.10255e-11
cg08676905	10	6019609	IL15RA	TSS200;5'UTR	Island	0.0280903	0.843907	-4.13055	9.51563	9.54751e-15	1.10517e-11
cg01872295	6	32937388	BRD2	TSS1500;5'UTR	N_Shore	0.0380614	1.03147	-4.13656	9.51309	9.65656e-15	1.11496e-11
cg27194081	22	50640274	SELO	Body	Island	0.0302049	0.713518	-3.7499	9.50774	9.89103e-15	1.13915e-11
cg12747860	6	3229027	TUBB2B	TSS1500	Island	0.0533176	0.696471	-2.87361	9.50665	9.93934e-15	1.14183e-11
cg01040759	2	86116384	ST3GAL5	TSS1500	S_Shore	0.0158141	0.811323	-5.02313	9.50373	1.00703e-14	1.15241e-11
cg01559663	8	53852274	NPBWR1	TSS200	Island	0.0768755	1.54788	-3.64758	9.50348	1.0082e-14	1.15241e-11
cg26121782	11	8284312	LMO1	Body	Island	0.0446865	1.26474	-4.29299	9.50159	1.01675e-14	1.15926e-11
cg26635845	20	61426715	C20orf20	TSS1500	Island	0.0543055	0.742748	-2.88842	9.50104	1.01928e-14	1.15926e-11
cg16458021	21	43430507	ZNF295	TSS200;TSS200;TSS200	Island	0.0168771	1.10365	-5.5901	9.50041	1.02216e-14	1.15965e-11
cg22935262	5	177099373	LOC202181	TSS200	Island	0.033247	0.975829	-4.17081	9.48382	1.10105e-14	1.24605e-11
cg26526709	7	35077807	DPY19L1	TSS200	Island	0.01923	0.811937	-4.78528	9.48277	1.10628e-14	1.24887e-11
cg26829088	19	3626949	C19orf29	TSS200;TSS200	Island	0.0319318	0.729987	-3.68942	9.48061	1.11705e-14	1.25792e-11
cg09978545	11	66035829	RAB1B	TSS1500	Island	0.0249868	0.729957	-4.15308	9.4777	1.13172e-14	1.2713e-11
cg12564650	5	179050814	HNRNPH1	TSS200	Island	0.0222197	0.883614	-4.64667	9.4755	1.1429e-14	1.2807e-11
cg10977398	3	124606490	ITGB5	TSS1500	Island	0.0344649	1.03197	-4.20817	9.47462	1.14744e-14	1.28263e-11
cg19720917	19	36606221	POLR2I	TSS200;1stExon;5'UTR	Island	0.029791	0.945598	-4.31962	9.47056	1.16853e-14	1.29947e-11
cg24475210	4	6642433	MRFAP1	TSS200	Island	0.0317301	1.44286	-5.0623	9.47051	1.16879e-14	1.29947e-11
cg11081185	11	208423	RIC8A	TSS200;TSS1500;TSS1500	Island	0.0503714	1.69706	-4.76283	9.4699	1.17197e-14	1.29947e-11
cg12025821	8	145133465	EXOSC4	TSS200	Island	0.0211937	0.879635	-4.69432	9.46954	1.1739e-14	1.29947e-11
cg00894289	11	33890917	LMO2	Body;1stExon;Body	Island	0.0340282	0.761848	-3.77865	9.46653	1.18981e-14	1.31124e-11
cg19951663	5	134871634	NEUROG1	5'UTR;1stExon	Island	0.0482524	0.605862	-2.79658	9.46645	1.19028e-14	1.31124e-11
cg12885832	12	111843885	SH2B3	1stExon;5'UTR	Island	0.0344142	0.57325	-2.91584	9.46433	1.20162e-14	1.32054e-11
cg02157015	9	100615244	FOXE1	TSS1500	Island	0.0299473	0.580231	-3.6066	9.46234	1.21241e-14	1.3292e-11
cg07032309	8	103668104	KLF10	TSS200	Island	0.0368398	0.79344	-3.6563	9.4616	1.2164e-14	1.33038e-11
cg17638730	8	86089333	E2F5	TSS1500;TSS1500	Island	0.0324592	0.873595	-3.92072	9.45444	1.25612e-14	1.36982e-11
cg16968115	1	27560829	WDTC1	TSS200	Island	0.0163824	1.36628	-5.5782	9.45402	1.25847e-14	1.36982e-11
cg10583683	15	23034700	NIPA2	TSS1500;TSS1500;TSS1500;TSS1500	Island	0.0566279	1.46609	-4.07155	9.45266	1.26616e-14	1.37491e-11
cg01423820	14	77228690	VASH1	1stExon;5'UTR	Island	0.074523	0.922824	-2.67457	9.45127	1.27411e-14	1.38025e-11
cg12166570	14	74225642	C14orf43	5'UTR;5'UTR	Island	0.0165199	0.609808	-4.13545	9.44375	1.31782e-14	1.42422e-11
cg01082498	11	68608225	CPT1A	5'UTR;5'UTR	Island	0.0348695	0.899283	-4.09552	9.44115	1.33324e-14	1.43748e-11
cg27619163	17	7982806	ALOX12B	Body	Island	0.0418211	1.34837	-4.34295	9.4361	1.36378e-14	1.46695e-11
cg08871016	21	45079232	HSF2BP	5'UTR;TSS200	Island	0.0585714	0.618562	-2.26529	9.43534	1.36845e-14	1.4685e-11
cg04410587	7	156743073	NOM1	1stExon	Island	0.0371172	0.807598	-3.59987	9.42497	1.43362e-14	1.53482e-11
cg19273746	6	71666063	B3GAT2	1stExon	Island	0.0561691	0.631214	-2.51216	9.42206	1.45245e-14	1.55045e-11
cg07249227	21	43430503	ZNF295	TSS200;TSS200;TSS200	Island	0.016787	0.67489	-4.51517	9.42167	1.45501e-14	1.55045e-11
cg10831504	12	69005104	RAP1B	5'UTR;5'UTR	Island	0.0476947	0.90764	-3.49012	9.41463	1.50172e-14	1.59649e-11
cg09745160	17	18086714	ALKBH5	TSS200	Island	0.0196245	0.772589	-4.59554	9.41188	1.5203e-14	1.61248e-11
cg18436128	14	65439236	RAB15	TSS1500	Island	0.0212827	0.701737	-4.40201	9.40951	1.53656e-14	1.62595e-11
cg05175020	7	100075402	TSC22D4	Body	Island	0.0136439	0.777186	-5.09441	9.40739	1.55128e-14	1.63718e-11
cg14543998	20	3220719	SLC4A11 (dist=831)		Island	0.0285726	0.586179	-3.66252	9.40686	1.55498e-14	1.63718e-11
cg08142263	19	17420206	DDA1	TSS200	N_Shore	0.0323609	0.862043	-3.8669	9.40643	1.55795e-14	1.63718e-11
cg05639310	4	2420719	ZFYVE28	TSS1500	Island	0.0244706	0.77066	-4.16275	9.40352	1.57847e-14	1.65494e-11
cg11618704	10	43904553	HNRNPF	TSS1500;1stExon;TSS1500;5'UTR;5'UTR	Island	0.0176881	1.19496	-5.65553	9.40001	1.60348e-14	1.6773e-11
cg09326404	1	46956839	DMBX1 (dist=15827)		Island	0.0343894	0.818935	-3.9274	9.39849	1.61445e-14	1.68492e-11
cg19409381	4	83351505	HNRPDL	TSS200;TSS1500;TSS200	Island	0.0241085	0.720686	-4.17761	9.39684	1.62644e-14	1.69356e-11
cg19700341	17	72857076	GRIN2C	TSS1500	Island	0.0450459	1.05728	-3.9937	9.39614	1.6316e-14	1.69506e-11
cg07707611	3	49027175	P4HTM	TSS200;TSS200	Island	0.0194291	0.699661	-4.45378	9.39532	1.63757e-14	1.69738e-11
cg03086376	16	1876114	HAGH	Body;5'UTR;TSS1500;TSS1500;TSS1500	Island	0.0292574	0.838884	-4.17136	9.39226	1.6602e-14	1.71694e-11
cg22031887	1	17766476	RCC2	TSS1500;TSS1500	S_Shore	0.0199419	0.792967	-4.72334	9.39137	1.66689e-14	1.71996e-11
cg18154422	10	31609200	ZEB1	TSS1500;Body;TSS1500;Body;Body;Body	Island	0.0332786	0.702313	-3.4848	9.38178	1.7402e-14	1.79156e-11
cg15315015	3	49131774	QRICH1	TSS1500;TSS1500	Island	0.0207126	0.60368	-4.03773	9.38115	1.74513e-14	1.79258e-11
cg21028463	17	74733682	MIR636	TSS1500;TSS1500;TSS200	Island	0.0724085	0.970858	-2.74217	9.37255	1.81374e-14	1.85887e-11
cg07667295	14	64320118	SYNE2	5'UTR;5'UTR	Island	0.03965	0.698062	-3.1814	9.37135	1.82352e-14	1.8647e-11
cg14041100	8	61591939	CHD7	5'UTR	Island	0.00653821	0.558773	-5.73354	9.36812	1.85016e-14	1.88772e-11
cg04856858	2	236402015	AGAP1	TSS1500;TSS1500	Island	0.0621049	0.745234	-2.63918	9.36748	1.85549e-14	1.88893e-11
cg00296291	4	129733887	PHF17	5'UTR;5'UTR	Island	0.0339431	0.928298	-4.08093	9.3651	1.8754e-14	1.90494e-11
cg11287851	11	119187772	MCAM	1stExon	Island	0.0420347	0.970251	-3.9236	9.35645	1.94963e-14	1.97322e-11
cg03443205	2	43454133	LOC100129726	TSS1500;TSS1500	Island	0.0390319	0.90391	-3.63094	9.35627	1.95127e-14	1.97322e-11
cg23088430	8	144679052	EEF1D	5'UTR;5'UTR;5'UTR;5'UTR;5'UTR;TSS1500;5'UTR;5'UTR;1stExon	N_Shore	0.0291633	0.775754	-4.03056	9.35076	2.00008e-14	2.0181e-11
cg02083259	16	57220135	RSPRY1	TSS200;TSS200	Island	0.0318416	0.954002	-4.14322	9.34942	2.01217e-14	2.02582e-11
cg21028326	22	50683188	TUBGCP6	1stExon;5'UTR	Island	0.0497764	1.02922	-3.55755	9.34635	2.04011e-14	2.04943e-11
cg25230151	11	35441107	SLC1A2	TSS200	Island	0.00453274	0.447131	-5.89779	9.34439	2.05808e-14	2.06294e-11
cg11653500	13	80915061	SPRY2	1stExon;5'UTR	Island	0.0425897	0.793497	-3.46822	9.34366	2.06492e-14	2.06525e-11
cg26932552	11	2907116	CDKN1C	TSS200;TSS200;TSS200	N_Shore	0.020287	0.76924	-4.49382	9.34305	2.07052e-14	2.06632e-11
cg09238598	5	14871908	ANKH	TSS200	N_Shore	0.0615677	0.939809	-3.0539	9.3383	2.11514e-14	2.10624e-11
cg03396809	3	48282488	ZNF589	TSS200	Island	0.0233884	0.930702	-4.79364	9.33339	2.16234e-14	2.14856e-11
cg01249735	7	156742241	NOM1	TSS200	N_Shore	0.0273683	0.883337	-4.28098	9.33064	2.18913e-14	2.17044e-11
cg04875007	16	2014871	SNHG9	TSS200;TSS1500;TSS200	Island	0.026978	0.948106	-4.36331	9.3269	2.22623e-14	2.20244e-11
cg14428767	6	149867359	PPIL4	TSS200	Island	0.0371996	0.870467	-3.81715	9.3259	2.23624e-14	2.20755e-11
cg07025343	14	77606922	ZDHHC22	5'UTR	Island	0.046806	0.761016	-3.21547	9.32188	2.27693e-14	2.24287e-11
cg00093058	16	717932	RHOT2	TSS200	Island	0.0198524	0.696287	-4.48081	9.32061	2.28996e-14	2.24708e-11
cg08135234	18	60191519	ZCCHC2	1stExon	Island	0.0189178	0.697624	-4.25234	9.3205	2.29107e-14	2.24708e-11
cg11815991	20	30193098	ID1	1stExon;5'UTR;1stExon;5'UTR	Island	0.0308833	0.783278	-3.82242	9.3184	2.31279e-14	2.26352e-11
cg01098656	10	1095069	IDI1	TSS200	Island	0.02649	0.718053	-4.09094	9.3081	2.42233e-14	2.36566e-11
cg23006223	4	57843834	C4orf14	TSS200;TSS1500	Island	0.0148351	1.05292	-5.64877	9.30748	2.42904e-14	2.36713e-11
cg05056325	17	17399667	RASD1	5'UTR;1stExon	Island	0.0270643	1.0227	-4.5221	9.30593	2.44602e-14	2.3786e-11
cg03986101	9	129677031	RALGPS1	TSS200	Island	0.0206185	0.681259	-4.21917	9.30033	2.50832e-14	2.43399e-11
cg00367327	22	44419885	PARVB	Body;TSS1500	Island	0.0282748	0.697254	-3.76492	9.29588	2.55887e-14	2.47778e-11
cg18975376	10	28967265	BAMBI	Body	Island	0.04046	0.70495	-3.45562	9.29101	2.61544e-14	2.52718e-11
cg10284592	11	57434942	ZDHHC5	TSS1500	N_Shore	0.0578593	1.45348	-3.99492	9.28844	2.64588e-14	2.55119e-11
cg10450899	17	685900	RNMTL1	1stExon;TSS1500	Island	0.0369443	1.21421	-4.55982	9.28512	2.68559e-14	2.58402e-11
cg23445360	8	71316028	NCOA2	TSS200	Island	0.0137403	0.613014	-4.76274	9.2843	2.6955e-14	2.58809e-11
cg16989797	9	139378060	C9orf163	5'UTR;TSS1500;1stExon	Island	0.0207856	0.920619	-4.89167	9.28336	2.70688e-14	2.58909e-11
cg15355859	11	79149352	ODZ4	5'UTR	Island	0.0389515	0.835044	-3.83289	9.28328	2.70789e-14	2.58909e-11
cg14791547	10	124222263	HTRA1	Body	S_Shore	0.019495	0.652781	-4.39578	9.27772	2.77632e-14	2.64896e-11
cg08602689	13	103452535	BIVM	5'UTR;TSS1500;5'UTR	Island	0.0117152	0.656417	-5.15117	9.27261	2.84083e-14	2.70486e-11
cg24756528	16	4466888	CORO7	TSS1500	Island	0.0502442	1.01951	-3.6411	9.26634	2.92197e-14	2.77631e-11
cg02775028	4	184580387	C4orf41	TSS200;TSS200;TSS200	Island	0.0507318	0.755451	-2.93319	9.26268	2.97033e-14	2.81639e-11
cg25392269	19	13049289	CALR	TSS200	Island	0.0256267	0.718809	-3.95551	9.25865	3.02461e-14	2.86112e-11
cg08929548	4	113436625	NEUROG2	Body	Island	0.0277757	1.07226	-4.777	9.25825	3.03004e-14	2.86112e-11
cg07642705	16	2014817	SNHG9	TSS200;5'UTR;TSS1500;1stExon	Island	0.0233184	0.8041	-4.29829	9.25444	3.08229e-14	2.90444e-11
cg26473844	5	37834909	GDNF	5'UTR;5'UTR;TSS200	Island	0.0407957	0.693411	-3.22886	9.25375	3.09191e-14	2.9075e-11
cg25637829	10	77155545	ZNF503 (dist=2056)		Island	0.0411392	0.641249	-3.20985	9.24819	3.17004e-14	2.97484e-11
cg27099086	6	32940443	BRD2	5'UTR;5'UTR	Island	0.0163584	0.964031	-5.43222	9.24636	3.19626e-14	2.99328e-11
cg17428043	1	180200104	LHX4	Body	Island	0.0244015	1.20692	-5.13286	9.24328	3.2408e-14	3.02878e-11
cg00156744	5	171615663	STK10	TSS1500	Island	0.0244757	0.898268	-4.53907	9.24206	3.25858e-14	3.03916e-11
cg17055717	20	32700280	EIF2S2	TSS200	Island	0.0207796	0.676546	-4.27119	9.23536	3.3581e-14	3.12559e-11
cg12891498	12	117319246	HRK	TSS200	Island	0.0373065	0.837957	-3.7767	9.23458	3.37001e-14	3.13029e-11
cg06990298	17	17399700	RASD1	5'UTR;1stExon	Island	0.020428	0.804068	-4.68861	9.2335	3.38626e-14	3.13899e-11
cg04063194	19	45596745	PPP1R37		Island	0.0280827	0.799951	-4.07046	9.22853	3.46272e-14	3.20153e-11
cg19850545	22	41347463	RBX1	1stExon	Island	0.0187349	0.65228	-4.19983	9.22821	3.46777e-14	3.20153e-11
cg15266508	20	61447742	COL9A3	TSS1500	Island	0.030104	1.15079	-4.87073	9.22698	3.48697e-14	3.20849e-11
cg16818993	10	7453471	SFMBT2	TSS200	Island	0.0273484	0.646936	-3.64955	9.22683	3.48938e-14	3.20849e-11
cg17277529	11	69633959	FGF3	1stExon;5'UTR	Island	0.0536956	0.703733	-3.04237	9.21988	3.60007e-14	3.30361e-11
cg26946821	17	35292390	LHX1 (dist=2380)		Island	0.0339023	1.21556	-4.75568	9.21724	3.64303e-14	3.33632e-11
cg05284652	8	70746191	SLCO5A1	5'UTR;TSS1500;TSS1500	Island	0.0151448	0.653804	-4.55633	9.21638	3.65706e-14	3.33739e-11
cg08293367	22	22089752	YPEL1	5'UTR	Island	0.0319006	1.06048	-4.49088	9.21627	3.65884e-14	3.33739e-11
cg07619799	4	185747409	ACSL1	TSS200	Island	0.0243055	0.686639	-4.15762	9.20687	3.81671e-14	3.47445e-11
cg08888178	19	344981	MIER2	TSS200	N_Shore	0.0312708	0.590077	-3.08371	9.20369	3.87153e-14	3.51734e-11
cg17727929	21	38069338	SIM2 (dist=2651)		Island	0.0501606	0.935827	-3.57052	9.19931	3.94852e-14	3.58014e-11
cg17227014	4	6642450	MRFAP1	1stExon;5'UTR	Island	0.0288871	0.721293	-3.8412	9.1982	3.96823e-14	3.59088e-11
cg10702645	1	38259565	MANEAL	TSS1500;TSS1500	Island	0.0199208	0.944199	-5.00758	9.19696	3.99052e-14	3.60389e-11
cg05881135	15	99644973	SYNM	TSS1500;TSS1500	N_Shore	0.0673935	0.928584	-2.78109	9.19502	4.02547e-14	3.62828e-11
cg27084994	5	175875161	FAF2	TSS200	Island	0.0260319	0.640645	-3.71198	9.19412	4.04171e-14	3.63573e-11
cg00644814	1	6480929	HES2	TSS1500	Island	0.0556863	0.818973	-3.32872	9.18597	4.19258e-14	3.76089e-11
cg11586600	1	245317971	KIF26B	TSS1500	Island	0.006714	0.679869	-5.99505	9.18571	4.19734e-14	3.76089e-11
cg07086847	8	145550618	DGAT1	TSS200	Island	0.012411	0.673755	-4.98909	9.18475	4.21561e-14	3.76985e-11
cg07168181	7	2884124	GNA12	TSS200	Island	0.0171367	0.588266	-4.34173	9.18096	4.28803e-14	3.82519e-11
cg21824902	1	27560832	WDTC1	TSS200	Island	0.0318473	0.993502	-4.26018	9.18063	4.29426e-14	3.82519e-11
cg23959009	4	83352458	ENOPH1	Body;TSS1500;TSS1500	Island	0.0251066	0.849752	-4.52737	9.17836	4.33826e-14	3.85685e-11
cg24356797	19	18682387	UBA52	TSS1500;TSS1500	Island	0.0301463	0.839827	-3.94445	9.17508	4.40277e-14	3.89829e-11
cg08969094	14	23772226	PPP1R3E	TSS200	S_Shore	0.0300119	0.634326	-3.58221	9.17507	4.40302e-14	3.89829e-11
cg02342362	19	12792713	DHPS	TSS200;TSS200;TSS200	Island	0.0167577	0.809705	-4.96578	9.17469	4.41051e-14	3.89829e-11
cg14036868	2	38604442	ATL2	TSS200;TSS200;TSS200	Island	0.0792523	1.51759	-3.53549	9.17145	4.4751e-14	3.94772e-11
cg07809452	4	1004641	FGFRL1	TSS1500;TSS1500	Island	0.0270253	1.4238	-5.36793	9.17014	4.50164e-14	3.96347e-11
cg09142020	2	236402329	AGAP1	TSS1500;TSS1500	Island	0.047576	0.826862	-3.48959	9.16895	4.52569e-14	3.97696e-11
cg11775492	12	51158663	ATF1	5'UTR	Island	0.044316	0.832546	-3.54448	9.16242	4.66044e-14	4.08639e-11
cg13047843	7	101386679	CUX1 (dist=72503)		Island	0.0398632	0.863937	-3.90263	9.16206	4.66813e-14	4.08639e-11
cg04328762	22	19706186	SEPT5	Body	Island	0.0258662	0.801614	-4.05803	9.16132	4.68354e-14	4.09165e-11
cg07057636	2	38303504	CYP1B1	TSS200	Island	0.0381538	0.733305	-3.57675	9.16092	4.69209e-14	4.09165e-11
cg21372200	3	50375735	RASSF1	TSS1500;TSS200;Body;Body	S_Shore	0.04993	1.03502	-3.80513	9.1601	4.70931e-14	4.09883e-11
cg12039286	8	143533193	ADGRB1 (dist=12182)		Island	0.0411035	0.863545	-3.6329	9.15898	4.73306e-14	4.11166e-11
cg25890582	10	43951436	ZNF487	Body	Island	0.0181945	0.738776	-4.4892	9.15788	4.75667e-14	4.12432e-11
cg12815987	14	91719608	GPR68	5'UTR	Island	0.0343769	0.929319	-4.05395	9.15632	4.79e-14	4.14533e-11
cg22124117	15	43028932	CDAN1	Body	Island	0.0248593	0.750668	-4.29106	9.15564	4.80481e-14	4.15027e-11
cg00664418	1	6673075	PHF13	TSS1500	Island	0.0283155	0.663281	-3.67801	9.15428	4.83411e-14	4.16769e-11
cg21542094	10	6243955	PFKFB3	TSS1500;Body	Island	0.0413245	0.821605	-3.66413	9.15029	4.92172e-14	4.23521e-11
cg13273799	8	29206352	DUSP4	TSS200;Body	Island	0.0163298	0.844747	-5.26581	9.14629	5.01092e-14	4.28976e-11
cg20127188	22	21996426	SDF2L1	TSS200	Island	0.0198769	0.723445	-4.43696	9.14621	5.01274e-14	4.28976e-11
cg10235453	16	88497293	ZNF469	Body	Island	0.0333897	0.693231	-3.58039	9.14618	5.01332e-14	4.28976e-11
cg15345154	10	16563586	C1QL3	5'UTR;1stExon	Island	0.0518828	0.709543	-2.87413	9.14222	5.10346e-14	4.35871e-11
cg09958559	16	67064011	CBFB	Body;Body	Island	0.0205522	0.868301	-4.76618	9.14009	5.15258e-14	4.39243e-11
cg05826237	19	1095571	POLR2E	TSS200	Island	0.0218122	0.798689	-4.57013	9.13682	5.22887e-14	4.44794e-11
cg08158570	10	77160935	ZNF503	1stExon;TSS1500	Island	0.0183317	0.810438	-4.76932	9.13624	5.24241e-14	4.44794e-11
cg15825175	8	103668090	KLF10	TSS200	Island	0.0107343	0.790976	-5.56483	9.13605	5.24695e-14	4.44794e-11
cg01718711	8	8860266	ERI1	TSS200	Island	0.00420434	0.54438	-6.11833	9.15918	5.26988e-14	4.45909e-11
cg12616531	4	8160892	ABLIM2	TSS1500;TSS1500;TSS1500;TSS1500;TSS1500;TSS1500;TSS1500	Island	0.0167051	0.797753	-4.98851	9.13349	5.30758e-14	4.48118e-11
cg01936270	2	38303680	CYP1B1	TSS1500	Island	0.0316139	0.992015	-4.48595	9.13316	5.31564e-14	4.48118e-11
cg27316808	1	6453995	ACOT7	TSS200	Island	0.0233393	0.781757	-4.32647	9.13119	5.36291e-14	4.51269e-11
cg21803245	14	105331124	KIAA0284	TSS1500;TSS1500	Island	0.02389	0.845232	-4.68145	9.12854	5.42699e-14	4.5582e-11
cg19430975	8	145515787	HSF1	Body;TSS1500	Island	0.0180161	0.809406	-5.06744	9.12733	5.45669e-14	4.57472e-11
cg03393426	10	102986686	LBX1 (dist=45)		Island	0.0583767	1.12988	-3.64562	9.12585	5.49322e-14	4.5969e-11
cg04099813	11	2422520	TSSC4	TSS1500	S_Shore	0.038955	1.10469	-4.2683	9.12459	5.5244e-14	4.61033e-11
cg16145821	11	66056771	YIF1A	TSS200	Island	0.0202785	0.754457	-4.40435	9.12438	5.52948e-14	4.61033e-11
cg13188011	20	39319326	MAFB	TSS1500	Island	0.0258695	0.68063	-4.0593	9.12045	5.62817e-14	4.68404e-11
cg14497940	17	77815166	CBX4 (dist=1952)		Island	0.0347357	0.84277	-3.90671	9.1189	5.66737e-14	4.70808e-11
cg03330867	16	1543988	TELO2	5'UTR	Island	0.0360405	0.700398	-3.41943	9.1183	5.68275e-14	4.71227e-11
cg15735984	17	59477203	TBX2	TSS200	Island	0.0288641	0.804175	-4.15699	9.11661	5.72608e-14	4.73958e-11
cg08827358	16	66461802	BEAN	5'UTR	Island	0.0258053	0.777947	-4.21861	9.114	5.79371e-14	4.78687e-11
cg18753480	1	110026701	ATXN7L2	1stExon	Island	0.0168111	0.601249	-4.31635	9.113	5.81976e-14	4.7997e-11
cg15838288	1	228225687	WNT3A	Body	Island	0.0327333	1.14649	-4.60601	9.11063	5.88203e-14	4.8423e-11
cg10299061	3	53078990	SFMBT1	1stExon;5'UTR;5'UTR;5'UTR	Island	0.0329797	0.631543	-3.51835	9.10807	5.95019e-14	4.88959e-11
cg14042131	11	48003169	PTPRJ	Body;Body	Island	0.0514194	0.826964	-3.15623	9.12877	6.03637e-14	4.95148e-11
cg04133652	17	36860971	MLLT6	TSS1500	Island	0.056733	1.11819	-3.72844	9.10229	6.10681e-14	5.00027e-11
cg26406994	4	99182798	RAP1GDS1	Body;Body;Body;Body;Body;Body	Island	0.012922	0.686315	-4.97346	9.09321	6.36138e-14	5.19893e-11
cg14784847	3	128209252	GATA2	5'UTR	Island	0.036531	0.574042	-3.2569	9.09283	6.37223e-14	5.19893e-11
cg14864852	22	39102110	GTPBP1	1stExon	Island	0.0131915	0.90456	-5.36785	9.08813	6.50821e-14	5.30039e-11
cg09099697	10	65281856	REEP3	Body	Island	0.0215688	0.634863	-4.0515	9.08491	6.60298e-14	5.36799e-11
cg16079396	17	1957163	HIC1	TSS1500	Island	0.0154805	0.758693	-5.04493	9.08427	6.62208e-14	5.37394e-11
cg27597069	6	37321822	RNF8	5'UTR;1stExon;5'UTR;1stExon	Island	0.026234	0.773117	-3.97331	9.08098	6.72095e-14	5.44448e-11
cg05329798	15	85176641	SCAND2	Body;Body	Island	0.014899	0.609552	-4.61834	9.07937	6.76968e-14	5.47424e-11
cg01794932	1	1209696	UBE2J2	TSS1500;TSS1500;TSS1500;TSS1500	Island	0.0140771	0.628433	-4.69356	9.07671	6.85117e-14	5.53033e-11
cg04490178	19	3179545	S1PR4	1stExon	Island	0.034434	0.718235	-3.5256	9.06851	7.10856e-14	5.72795e-11
cg16223863	8	37822959	ADRB3	1stExon	Island	0.0404485	0.580686	-3.07281	9.06768	7.13491e-14	5.73905e-11
cg23432345	7	27196153	HOXA7	1stExon	Island	0.0153891	0.899139	-5.28119	9.06633	7.17836e-14	5.76383e-11
cg07118041	17	79213681	C17orf89	Body;TSS1500	Island	0.0204979	0.608364	-4.13737	9.06131	7.34226e-14	5.88507e-11
cg09118169	16	1833616	NUBP2	Body;TSS1500	S_Shore	0.0332517	1.02551	-4.40418	9.05863	7.43135e-14	5.94603e-11
cg08315959	5	98106052	RGMB	5'UTR	Island	0.0296716	0.635143	-3.60802	9.05628	7.51032e-14	5.99869e-11
cg00713947	5	126365876	MARCH3	5'UTR	Island	0.0348337	0.791899	-3.66851	9.05478	7.56098e-14	6.0286e-11
cg26761504	19	49140601	SEC1	TSS1500;5'UTR;1stExon	Island	0.0219264	0.665552	-4.26065	9.04541	7.8864e-14	6.27709e-11
cg14078059	12	65174660	TBC1D30 (dist=5129)		Island	0.0619966	1.08504	-3.10555	9.04342	7.95741e-14	6.32258e-11
cg09556952	21	38119946	SIM2	Body	Island	0.0339221	0.935653	-4.2209	9.03385	8.30743e-14	6.58343e-11
cg19939627	16	1823875	EME2	Body;TSS1500	Island	0.0233667	0.884263	-4.52096	9.03365	8.31459e-14	6.58343e-11
ch.1.24684R	1	1190026	UBE2J2	3'UTR;3'UTR;3'UTR;3'UTR	Island	0.0260828	0.729883	-3.99991	9.03097	8.41558e-14	6.65185e-11
cg15238008	12	9600875	DDX12	TSS200	Island	0.0303262	1.12666	-4.64128	9.02861	8.5054e-14	6.71122e-11
cg16160182	1	2574031	TTC34		Island	0.0391975	0.710455	-3.23674	9.02801	8.52817e-14	6.71756e-11
cg14283059	4	186125358	KIAA1430	TSS200	Island	0.022397	0.619514	-3.91476	9.02588	8.61057e-14	6.77078e-11
cg08121514	7	113726103	FOXP2 (dist=260)		Island	0.0401393	0.765914	-3.51403	9.02498	8.64533e-14	6.78641e-11
cg10227077	19	2495139	GNG7 (dist=16077)		Island	0.0380632	0.729235	-3.31353	9.02344	8.70554e-14	6.82193e-11
cg17117277	19	3822126	ZFR2	Body	Island	0.00830182	0.609662	-5.53013	9.02125	8.79173e-14	6.87765e-11
cg21497607	2	74425593	MTHFD2	TSS200;TSS200	Island	0.0197779	0.708696	-4.51109	9.01806	8.91862e-14	6.96497e-11
cg01446164	11	2421746	TSSC4		Island	0.0281453	0.777073	-4.01469	9.01657	8.97863e-14	6.99985e-11
cg18493069	6	108582623	SNX3	TSS200;TSS200	Island	0.0706904	1.4444	-3.65797	9.01239	9.14891e-14	7.12043e-11
cg23324824	7	5634408	FSCN1	Body	Island	0.0254911	0.680998	-4.10659	9.00993	9.25074e-14	7.18742e-11
cg07062933	8	134309859	NDRG1	TSS1500;TSS1500	Island	0.0456571	0.751647	-3.26298	9.0076	9.34834e-14	7.2509e-11
cg05835802	12	110906488	GPN3	TSS1500;5'UTR;1stExon;1stExon;TSS1500;5'UTR	Island	0.0131119	0.585107	-4.63962	9.00641	9.39857e-14	7.26641e-11
cg26674752	10	43634212	CSGALNACT2	5'UTR	Island	0.0607771	1.44099	-3.96061	9.00637	9.40021e-14	7.26641e-11
cg06564818	18	33162094	GALNT1		Island	0.0249233	0.891856	-4.53899	9.00494	9.46055e-14	7.30068e-11
cg10683646	4	42153195	BEND4	Body;Body	Island	0.0463375	0.693168	-3.26295	9.00397	9.50219e-14	7.32043e-11
cg11446345	19	17445677	ANO8	TSS200	Island	0.0249976	0.660719	-3.84907	9.00336	9.52809e-14	7.328e-11
cg19229702	3	11762011	VGLL4	1stExon;5'UTR	Island	0.0378219	0.534906	-2.7238	8.99707	9.8017e-14	7.52574e-11
cg07409674	19	18682889	UBA52	5'UTR;5'UTR	Island	0.0260292	0.802144	-4.21609	8.99226	1.00159e-13	7.67576e-11
cg02759489	4	55098483	PDGFRA	5'UTR	Island	0.0811999	1.30586	-3.17862	8.99193	1.00308e-13	7.67576e-11
cg20718083	11	65554410	OVOL1	TSS200	Island	0.00634441	0.677901	-6.1416	8.98891	1.01679e-13	7.76769e-11
cg05787952	16	734667	JMJD8	TSS1500	Island	0.0469191	0.664227	-3.09499	8.98626	1.02899e-13	7.83775e-11
cg06545019	9	110250612	KLF4	Body	Island	0.0363717	0.553232	-3.32661	8.98617	1.0294e-13	7.83775e-11
cg21914984	2	37899464	CDC42EP3	TSS200	Island	0.025059	1.08431	-4.91772	8.98301	1.04413e-13	7.93664e-11
cg00922073	13	111364588	ING1	TSS1500;TSS1500;TSS1500	N_Shore	0.0240446	0.819061	-4.31456	8.97535	1.08076e-13	8.20144e-11
cg06784830	17	7486996	MPDU1	Body;5'UTR;1stExon	Island	0.0209483	0.791127	-4.52211	8.97254	1.09452e-13	8.27068e-11
cg09127400	6	30712331	IER3	TSS200	Island	0.0154794	0.875273	-5.21565	8.97251	1.09466e-13	8.27068e-11
cg13044136	19	3062883	AES	TSS1500;1stExon;TSS1500	S_Shore	0.0226906	0.714704	-4.18349	8.97237	1.09533e-13	8.27068e-11
cg22468803	18	9136381	ANKRD12	TSS1500;TSS1500	Island	0.0511122	0.976737	-3.49401	8.97189	1.09771e-13	8.27494e-11
cg05001598	9	114246158	KIAA0368	Body	Island	0.0159962	0.665585	-4.6242	8.97068	1.10369e-13	8.30631e-11
cg06656994	1	179713176	FAM163A	5'UTR	Island	0.0681043	0.607462	-2.08099	8.97014	1.1064e-13	8.31298e-11
cg17221980	6	117996486	NUS1	TSS200	Island	0.0328452	1.25093	-4.72478	8.96812	1.11646e-13	8.37375e-11
cg18438837	1	42922100	PPCS	TSS200;TSS200;TSS200;TSS200	Island	0.0380096	0.999033	-4.04489	8.96779	1.11816e-13	8.37375e-11
cg07344492	5	132947192	FSTL4	5'UTR	Island	0.0252378	0.870309	-4.55287	8.96574	1.12852e-13	8.43748e-11
cg06378609	9	140484220	ZMYND19	Body	Island	0.0257732	0.488554	-3.50784	8.96315	1.1417e-13	8.52022e-11
cg10210789	2	239149084	HES6	TSS1500;TSS1500	Island	0.0302245	0.729973	-3.76234	8.96273	1.14389e-13	8.52022e-11
cg05144147	10	6018955	IL15RA	Body;5'UTR	Island	0.0365823	0.861637	-3.84198	8.96247	1.14519e-13	8.52022e-11
cg16120422	12	113590924	CCDC42B	Body	Island	0.0922698	1.28155	-2.98781	8.96087	1.1535e-13	8.56805e-11
cg00248174	10	43600239	RET	Body;Body	Island	0.0248785	0.700608	-4.03579	8.95923	1.16205e-13	8.61752e-11
cg14957718	3	50243260	SLC38A3	5'UTR	Island	0.0165851	0.818393	-5.1746	8.95835	1.16664e-13	8.63753e-11
cg03429475	16	31085693	ZNF668	TSS200;TSS200	Island	0.0112994	0.677423	-5.14077	8.95422	1.18854e-13	8.78542e-11
cg06699484	5	132166328	SHROOM1		Island	0.0160454	0.623038	-4.326	8.94741	1.22546e-13	9.04368e-11
cg06293339	12	107713793	BTBD11	1stExon	Island	0.0337273	0.831746	-3.86613	8.94603	1.23311e-13	9.08544e-11
cg11355601	22	39096475	JOSD1	TSS200	Island	0.0124111	0.543999	-4.73345	8.94246	1.25305e-13	9.21749e-11
cg10545927	1	33117362	RBBP4	5'UTR;Body;Body;TSS1500	Island	0.0294969	0.69436	-3.74491	8.93845	1.2759e-13	9.37042e-11
cg08201152	19	1875879	ABHD17A (dist=1094)		Island	0.0165094	0.566402	-4.26475	8.93761	1.2807e-13	9.39052e-11
cg05977990	21	47744112	PCNT	5'UTR;TSS1500;1stExon	Island	0.0255605	0.786922	-4.422	8.93436	1.29958e-13	9.51368e-11
cg00431236	2	264988	ACP1	1stExon;TSS1500;1stExon;1stExon;Body;TSS1500	Island	0.0318976	0.67597	-3.53533	8.93036	1.32321e-13	9.67115e-11
cg13468174	19	58919984	ZNF584	TSS200	Island	0.0183232	1.22181	-5.54457	8.92802	1.33716e-13	9.75749e-11
cg13799898	9	136858673	VAV2	TSS1500;TSS1500	Island	0.0476582	0.962831	-3.63753	8.92586	1.35022e-13	9.82796e-11
cg16465128	16	30389462	SEPT1	3'UTR	Island	0.0245983	0.760354	-4.01829	8.92566	1.35145e-13	9.82796e-11
cg01796166	14	95239586	GSC (dist=3086)		Island	0.0609416	1.23306	-3.77336	8.92521	1.35417e-13	9.82796e-11
cg09853387	7	139877374	LOC100134229	Body;TSS1500	Island	0.0392995	0.707186	-3.35608	8.9249	1.35612e-13	9.82796e-11
cg25826526	20	61426675	C20orf20	TSS1500	N_Shore	0.00848946	0.778728	-5.96327	8.92465	1.35759e-13	9.82796e-11
cg26717786	17	79139685	AATK	Body;Body	Island	0.0272475	0.725608	-4.20312	8.92009	1.38574e-13	1.00159e-10
cg20427059	2	131851445	FAM168B	TSS1500	S_Shore	0.0335655	1.00553	-4.33907	8.91785	1.39977e-13	1.01012e-10
cg13301155	15	82338574	MEX3B	TSS1500	Island	0.0209791	1.14964	-5.34225	8.91399	1.42431e-13	1.02621e-10
cg10686916	14	36004142	INSM2	1stExon	Island	0.0471202	0.638433	-3.06328	8.91073	1.44533e-13	1.03971e-10
cg01089095	10	75541668	CHCHD1	TSS200	Island	0.018074	1.09535	-5.37633	8.91009	1.44955e-13	1.0411e-10
cg09964705	19	19030333	DDX49	TSS200;TSS200;TSS200;TSS200	Island	0.0326589	0.812764	-3.87236	8.9073	1.46782e-13	1.05257e-10
cg10196372	16	4322417	TFAP4	Body	Island	0.0211018	0.670208	-4.36101	8.90671	1.47176e-13	1.05374e-10
cg19045013	2	241076024	MYEOV2	TSS1500;TSS1500	S_Shore	0.0174018	0.607608	-4.33734	8.90543	1.48024e-13	1.05814e-10
cg03803211	2	70313772	PCBP1	TSS1500	Island	0.011747	0.699072	-5.30967	8.90208	1.5027e-13	1.07252e-10
cg18081750	12	89746418	DUSP6	TSS200;TSS200	Island	0.0133415	0.727522	-5.17846	8.90162	1.50585e-13	1.07309e-10
cg11157800	22	39096384	JOSD1	1stExon;5'UTR	Island	0.0401595	0.730737	-3.52826	8.89938	1.52111e-13	1.08059e-10
cg09203961	13	31040215	HMGB1	TSS200		0.0209132	0.782377	-4.51974	8.89937	1.52111e-13	1.08059e-10
cg22593533	21	34397654	OLIG2	TSS1500	Island	0.0337174	0.556237	-3.44789	8.89768	1.53275e-13	1.08557e-10
cg00885901	1	10459695	PGD	Body	Island	0.026887	0.602173	-3.81075	8.8972	1.53608e-13	1.08557e-10
cg18061485	19	1103660	GPX4	TSS1500;TSS1500;TSS1500	N_Shore	0.021588	0.846447	-4.83356	8.89711	1.53666e-13	1.08557e-10
cg03758774	6	32936478	BRD2	1stExon;5'UTR	Island	0.0469825	1.25234	-4.03616	8.89696	1.53769e-13	1.08557e-10
cg22247188	10	71813603	H2AFY2	5'UTR	Island	0.0449685	0.741555	-3.18875	8.89663	1.54002e-13	1.08557e-10
cg07734253	16	30194717	CORO1A	TSS1500	N_Shore	0.0278655	0.870031	-4.31043	8.89609	1.54377e-13	1.08653e-10
cg11819799	10	105452339	SH3PXD2A	Body	Island	0.0474254	0.600527	-2.81495	8.89363	1.56094e-13	1.09692e-10
cg13112249	22	32870603	FBXO7	TSS200;TSS1500	Island	0.018135	0.615558	-4.11815	8.89317	1.56417e-13	1.0975e-10
cg18827954	4	5053585	STK32B	1stExon;5'UTR	Island	0.0543624	0.75798	-3.00425	8.88677	1.60989e-13	1.12785e-10
cg01995660	13	41238844	FOXO1	Body	Island	0.0156725	0.859297	-5.17377	8.88547	1.61932e-13	1.13271e-10
cg00196414	2	176947764	EVX2	Body	Island	0.0508777	0.690244	-3.06939	8.88492	1.62331e-13	1.13376e-10
cg01356910	16	4323571	TFAP4	TSS1500	Island	0.0214263	1.08457	-4.83069	8.88417	1.62878e-13	1.13585e-10
cg03273509	18	9913806	VAPA	TSS200;TSS200	Island	0.0173491	0.874391	-5.20964	8.88214	1.64373e-13	1.14452e-10
cg02608292	19	55897501	RPL28	5'UTR;5'UTR;5'UTR;5'UTR;5'UTR	Island	0.0302345	0.596847	-3.34796	8.87754	1.6781e-13	1.16667e-10
cg05907386	19	46195928	QPCTL	5'UTR;1stExon;5'UTR;TSS1500;1stExon;TSS1500	Island	0.0231706	0.826552	-4.55392	8.87024	1.73418e-13	1.20383e-10
cg01811416	1	227127838	CABC1	TSS200	Island	0.0314228	0.587135	-3.19223	8.8644	1.78033e-13	1.23398e-10
cg06689961	12	12870959	CDKN1B	1stExon	Island	0.0219424	0.961356	-4.93256	8.8631	1.79081e-13	1.23936e-10
cg26450188	19	46850188	PPP5C	TSS200	Island	0.00527476	0.62191	-6.23126	8.85581	1.85053e-13	1.27875e-10
cg04084597	11	75479652	DGAT2	TSS200	Island	0.0367365	0.642054	-3.22754	8.85321	1.87226e-13	1.29181e-10
cg05713474	20	60718893	SS18L1	1stExon;TSS1500	Island	0.0153818	0.678056	-4.6868	8.84543	1.93901e-13	1.33584e-10
cg20728639	11	34379053	ABTB2	TSS1500	Island	0.0185472	0.84863	-4.87733	8.83538	2.02869e-13	1.39528e-10
cg00028636	12	6876321	PTMS	Body	Island	0.0269003	0.877759	-4.5025	8.83508	2.0314e-13	1.39528e-10
cg04836154	11	62439314	C11orf83	1stExon;TSS200	Island	0.0424808	1.43414	-4.59288	8.83396	2.04173e-13	1.40027e-10
cg13242801	5	175970798	CDHR2		Island	0.038069	0.708032	-3.4505	8.83338	2.04702e-13	1.40085e-10
cg22992588	18	74207551	C18orf65		Island	0.0196458	0.85967	-4.75502	8.8332	2.04872e-13	1.40085e-10
cg05191792	6	2765113	WRNIP1	TSS1500;TSS1500	N_Shore	0.0308006	0.989509	-4.43121	8.83092	2.06978e-13	1.41313e-10
cg03715143	6	19837743	ID4	1stExon;5'UTR	Island	0.0404058	0.616715	-3.28783	8.83016	2.07689e-13	1.41586e-10
cg06543087	1	108508548	VAV3	TSS1500	S_Shore	0.0140755	0.896054	-5.56819	8.82933	2.08471e-13	1.41907e-10
cg03689277	3	38497143	ACVR2B	Body;TSS1500	Island	0.0258195	0.576711	-3.82366	8.82435	2.13187e-13	1.44902e-10
cg07810106	5	131630122	SLC22A4	TSS200	Island	0.0272116	0.805609	-4.00062	8.82384	2.13679e-13	1.4502e-10
cg27016262	17	1012835	ABR	Body;TSS1500;Body	Island	0.0403181	0.693451	-3.03057	8.8234	2.14102e-13	1.45091e-10
cg06405765	16	30087414	PPP4C	5'UTR;1stExon	Island	0.0121241	0.832247	-5.42441	8.82279	2.14693e-13	1.45275e-10
cg09742170	7	25021208	OSBPL3	TSS1500;TSS1500;TSS1500;TSS1500	Island	0.0387923	0.71302	-3.30753	8.82179	2.15659e-13	1.45713e-10
cg16854524	4	83931902	LIN54	1stExon;5'UTR;5'UTR;5'UTR;1stExon	Island	0.0398562	0.685177	-3.18498	8.81967	2.17727e-13	1.46893e-10
cg24817430	15	81294299	MESDC1	1stExon;5'UTR	Island	0.0388308	0.696541	-3.28172	8.81694	2.20419e-13	1.48453e-10
cg22156267	12	110152166	C12orf34	TSS200	Island	0.014206	0.907618	-5.39623	8.81667	2.20691e-13	1.48453e-10
cg01374047	16	3074170	HCFC1R1	5'UTR;1stExon;5'UTR;1stExon;5'UTR;5'UTR;5'UTR;1stExon;1stExon	Island	0.012752	0.656824	-5.17034	8.8088	2.28644e-13	1.53576e-10
cg07126792	7	30325640	ZNRF2	Body	Island	0.0130197	0.575509	-4.75697	8.80749	2.29999e-13	1.54259e-10
cg22792272	6	43597128	MAD2L1BP	TSS200;TSS200	Island	0.0257762	0.673958	-3.85894	8.80683	2.30682e-13	1.5449e-10
cg27110132	16	3661765	BTBD12	TSS200	Island	0.0210859	0.956835	-4.91843	8.80421	2.33419e-13	1.56007e-10
cg24487784	11	696252	TMEM80	Body;TSS1500;Body	Island	0.0176339	0.658595	-4.52559	8.804	2.33631e-13	1.56007e-10
cg08515713	11	64037528	BAD	3'UTR;3'UTR	Island	0.0291001	1.06559	-4.54284	8.80331	2.34362e-13	1.56266e-10
cg09283376	1	1590479	CDK11B	Body;Body;Body;Body;Body;5'UTR	Island	0.0224662	0.658856	-4.00281	8.7964	2.41768e-13	1.60969e-10
cg10041390	10	89623018	PTEN	TSS200;1stExon;5'UTR	Island	0.0311674	1.27232	-4.83443	8.79575	2.42476e-13	1.61181e-10
cg01403246	8	144512192	MAFA	1stExon	Island	0.0333366	0.493644	-3.0045	8.79546	2.42794e-13	1.61181e-10
cg13204568	1	12679255	DHRS3	TSS1500	S_Shore	0.00624397	0.564873	-5.71629	8.79348	2.4496e-13	1.62383e-10
cg12133425	1	247494926	ZNF496	1stExon;5'UTR	Island	0.0113264	0.816341	-5.5241	8.7916	2.47049e-13	1.6353e-10
cg22237346	12	123464821	ARL6IP4	TSS200;TSS200;TSS200;TSS200	Island	0.0266094	0.647566	-3.85604	8.79107	2.47636e-13	1.63681e-10
cg01458961	4	102269425	PPP3CA	TSS1500;TSS1500;TSS1500	Island	0.0612952	0.778644	-2.58071	8.79059	2.48173e-13	1.63799e-10
cg22499964	19	41304369	EGLN2	TSS1500	N_Shore	0.0215289	0.721655	-4.48807	8.78733	2.51839e-13	1.65978e-10
cg10055227	16	58768320	GOT2	TSS200	Island	0.0324691	0.585624	-3.25796	8.78697	2.52249e-13	1.66009e-10
cg08554936	19	46519866	CCDC61	Body	Island	0.046818	0.882726	-3.43815	8.78459	2.54957e-13	1.67549e-10
cg11748640	19	5691196	RPL36	Body;Body	Island	0.0215615	0.948675	-4.88258	8.78399	2.55655e-13	1.67766e-10
cg19335095	8	95907659	CCNE2	TSS200	Island	0.0295349	1.05936	-4.63129	8.78109	2.59004e-13	1.69719e-10
cg26244952	5	122424399	PRDM6	TSS1500	Island	0.0394165	0.822887	-3.98591	8.78032	2.59904e-13	1.6993e-10
cg01099220	8	145747659	LRRC14	3'UTR	Island	0.0352621	0.722761	-3.72753	8.78018	2.60071e-13	1.6993e-10
cg09691861	4	77870047	SEPT11	TSS1500	Island	0.0672913	1.20472	-3.41264	8.77418	2.67194e-13	1.74335e-10
cg21302724	19	17357222	NR2F6	TSS1500	Island	0.0134905	0.747538	-5.26876	8.7718	2.70073e-13	1.75961e-10
cg05490642	18	12658233	SPIRE1	TSS1500;TSS1500	Island	0.0215357	0.601765	-4.12633	8.76857	2.74015e-13	1.78275e-10
cg12938135	13	20356591	PSPC1	Body;1stExon	Island	0.0252483	0.948645	-4.58936	8.76712	2.75811e-13	1.79188e-10
cg20296188	17	77397067	HRNBP3	5'UTR		0.0439984	1.28286	-4.17317	8.76485	2.78644e-13	1.80771e-10
cg00332021	22	17083412	psiTPTE22	Body	Island	0.0324204	0.92104	-4.42197	8.76276	2.81284e-13	1.82225e-10
cg07909497	12	9600950	DDX12	TSS200	Island	0.0291394	0.584829	-3.39984	8.75988	2.84945e-13	1.84334e-10
cg06215569	1	110611465	ALX3	Body	Island	0.0250433	0.816241	-4.58897	8.75907	2.85989e-13	1.84582e-10
cg24692716	6	133119484	C6orf192	Body	Island	0.0203549	0.766926	-4.48773	8.75896	2.86137e-13	1.84582e-10
cg06704539	7	102105256	ALKBH4	1stExon;TSS200	Island	0.0138518	0.616683	-4.77604	8.75834	2.86931e-13	1.8477e-10
cg14229247	9	100745139	ANP32B	TSS1500	Island	0.014359	1.02754	-5.64808	8.7581	2.87239e-13	1.8477e-10
cg08391415	11	31835577	PAX6	5'UTR	Island	0.0140635	0.703479	-5.26015	8.75268	2.94334e-13	1.89067e-10
cg20346165	20	39318984	MAFB	TSS1500	Island	0.0373628	0.749116	-3.50186	8.7486	2.99784e-13	1.92298e-10
cg02107163	2	241500091	DUSP28	5'UTR;1stExon	Island	0.0295547	0.733769	-3.90055	8.74708	3.01844e-13	1.93225e-10
cg05213609	16	51185407	SALL1	TSS1500;TSS1500	Island	0.0541462	0.648772	-2.80797	8.74691	3.02078e-13	1.93225e-10
cg04731813	4	2043086	C4orf48	TSS1500;TSS1500	Island	0.0186133	0.802374	-4.74089	8.74437	3.05552e-13	1.95173e-10
cg04861968	10	99790205	CRTAC1	1stExon	Island	0.0286593	0.617336	-3.64134	8.74371	3.06456e-13	1.95478e-10
cg24115040	7	96652375	DLX5	Body	N_Shore	0.0438793	1.08106	-4.14361	8.74296	3.07499e-13	1.95869e-10
cg16706751	7	130792127	FLJ43663	TSS1500;Body	Island	0.0406559	1.07341	-3.98671	8.74084	3.10441e-13	1.97467e-10
cg03330710	8	23563572	NKX2-6	Body	Island	0.0560754	0.515519	-2.18347	8.74024	3.11279e-13	1.97724e-10
cg01332181	19	47290716	SLC1A5	1stExon;TSS200	Island	0.0424749	0.938129	-3.70394	8.73981	3.1189e-13	1.97837e-10
cg24510909	7	44122661	POLM	TSS1500	Island	0.0171746	0.688472	-4.50503	8.73812	3.14271e-13	1.9907e-10
cg02084669	14	74707360	VSX2	Body	Island	0.030686	0.634907	-3.87207	8.73765	3.14925e-13	1.99208e-10
cg17895236	17	8924740	NTN1	TSS200	Island	0.020856	0.645517	-4.10519	8.73598	3.17309e-13	2.00395e-10
cg18199720	1	115054041	TRIM33	TSS1500;TSS1500	Island	0.0439125	0.839695	-3.3367	8.73572	3.17681e-13	2.00395e-10
cg27024417	1	32645813	TXLNA	5'UTR	Island	0.0265431	0.894408	-4.2696	8.7354	3.18137e-13	2.00405e-10
cg06012574	16	89557737	ANKRD11	TSS1500	Island	0.0324276	1.00732	-4.51494	8.73448	3.19461e-13	2.00962e-10
cg12878260	5	139028156	CXXC5	TSS200	Island	0.0193927	0.616456	-4.14403	8.7332	3.21303e-13	2.01749e-10
cg15676226	10	126849624	CTBP2	TSS200;TSS1500	Island	0.0080253	0.578427	-5.64054	8.733	3.21596e-13	2.01749e-10
cg05642446	12	117316716	HRK	3'UTR	Island	0.0235477	0.624353	-4.13023	8.73153	3.23723e-13	2.02794e-10
cg08230118	6	30181847	TRIM26	TSS1500	Island	0.0320029	0.963243	-4.24813	8.73094	3.24589e-13	2.02794e-10
cg04855748	11	64067763	C11orf20	TSS200	Island	0.0229944	1.01745	-5.04899	8.73093	3.24596e-13	2.02794e-10
cg04927004	20	61809348	MIR124-3	TSS1500	Island	0.0837895	0.559191	-1.29849	8.7286	3.28026e-13	2.04657e-10
cg08209042	3	196295218	WDR53	5'UTR;TSS1500	N_Shore	0.0392067	0.966654	-3.91026	8.7272	3.30103e-13	2.05671e-10
cg26975609	7	150777587	FASTK	Body;Body	N_Shore	0.0205568	0.690419	-4.1866	8.72613	3.31696e-13	2.06382e-10
cg05306040	4	78979207	FRAS1	1stExon;1stExon	Island	0.0109293	0.60436	-5.2022	8.72526	3.32995e-13	2.06907e-10
cg01025599	16	4303589	LINC01569		Island	0.023772	1.10543	-4.87291	8.72422	3.3456e-13	2.07597e-10
cg23699700	18	46476108	SMAD7	Body	Island	0.0239935	0.700208	-4.18482	8.72196	3.37973e-13	2.0943e-10
cg06589507	5	179234594	SQSTM1	5'UTR;5'UTR;TSS1500	Island	0.0543684	0.642441	-2.85875	8.72096	3.39505e-13	2.10094e-10
cg00791905	1	92950472	GFI1	5'UTR;5'UTR;TSS1500	Island	0.0207349	0.546796	-3.97864	8.71603	3.47121e-13	2.14515e-10
cg04528371	5	76011127	F2R	TSS1500	Island	0.023705	0.598135	-3.94922	8.71332	3.51371e-13	2.16848e-10
cg09682913	2	30455589	LBH	Body	Island	0.0104566	0.6436	-5.23422	8.70983	3.56937e-13	2.19986e-10
cg04851675	15	91498080	RCCD1	TSS200;TSS200	Island	0.0160431	0.695854	-4.75769	8.70501	3.64769e-13	2.24474e-10
cg16445708	16	1822320	NME3	TSS1500;Body;TSS1500	Island	0.0361267	0.871834	-3.8303	8.70474	3.65204e-13	2.24474e-10
cg01116067	1	2461838	HES5	TSS200	Island	0.0151612	0.685979	-4.93916	8.70389	3.66612e-13	2.25036e-10
cg09010017	8	140718042	KCNK9 (dist=2742)		Island	0.0046156	0.558863	-6.15663	8.70328	3.67612e-13	2.25347e-10
cg11162385	20	25604740	NANP	TSS200	Island	0.0540728	0.801033	-2.81629	8.70167	3.70294e-13	2.26686e-10
cg11465226	5	176882869	PRR7	Body	Island	0.0174746	0.584547	-4.06082	8.70089	3.71599e-13	2.27125e-10
cg11726572	18	658602	TYMS	Body;TSS1500	Island	0.0208843	0.91665	-4.92524	8.70064	3.72007e-13	2.27125e-10
cg21537671	8	145634464	CPSF1	Body	Island	0.029826	0.575116	-3.34891	8.69938	3.74125e-13	2.28113e-10
cg21359254	2	128144817	PROC (dist=31177)		N_Shore	0.00935013	0.786061	-5.85052	8.69902	3.74728e-13	2.28175e-10
cg02690350	17	27620209	NUFIP2	Body	Island	0.0221328	0.758812	-4.33842	8.69794	3.7656e-13	2.28985e-10
cg08400563	2	201729555	CLK1	TSS1500;TSS200;TSS200;TSS200	Island	0.0296576	0.595419	-3.53409	8.69715	3.77894e-13	2.29491e-10
cg06180363	19	59056346	TRIM28	1stExon	Island	0.0162744	0.721802	-4.65635	8.69455	3.82348e-13	2.31886e-10
cg16193765	21	45527559	PWP2	Body	Island	0.0292692	0.614129	-3.57249	8.68677	3.95967e-13	2.39827e-10
cg04534636	22	46372024	WNT7B	Body	Island	0.0348661	0.734117	-3.73967	8.68562	3.98022e-13	2.40497e-10
cg21478177	3	183146663	MCF2L2	TSS1500	Island	0.0216565	0.57129	-3.8743	8.68556	3.98127e-13	2.40497e-10
cg00410576	15	52311136	MAPK6	TSS1500	N_Shore	0.0169361	0.694587	-4.73217	8.68516	3.98846e-13	2.40612e-10
cg16138150	5	37839684	GDNF	1stExon;5'UTR	Island	0.0345204	0.595719	-3.45763	8.67447	4.18504e-13	2.52138e-10
cg18985280	20	48807386	CEBPB	1stExon;5'UTR	Island	0.024317	0.70334	-4.44169	8.67299	4.213e-13	2.53487e-10
cg05900347	2	105461392	PANTR1		Island	0.0376286	0.622362	-3.2001	8.67267	4.21921e-13	2.53526e-10
cg21752471	5	133861794	PHF15	TSS200	Island	0.0228385	1.03891	-4.9546	8.67163	4.23883e-13	2.5395e-10
cg23243994	7	139045033	LUC7L2	1stExon	Island	0.0278584	0.66208	-3.66207	8.67163	4.23898e-13	2.5395e-10
cg07987587	22	42486991	NDUFA6	TSS200	Island	0.0226031	1.18206	-5.178	8.67142	4.24296e-13	2.5395e-10
cg04665180	9	132934972	FREQ	1stExon	N_Shore	0.0240351	0.705204	-4.09401	8.66994	4.27131e-13	2.55312e-10
cg08096946	3	122514224	DIRC2	1stExon	Island	0.0376765	0.700343	-3.402	8.66373	4.39231e-13	2.62163e-10
cg13031449	14	95623952	FLJ45244	TSS200;TSS200	Island	0.0308914	0.67136	-3.6129	8.66347	4.39743e-13	2.62163e-10
cg01141237	2	198175400	ANKRD44		Island	0.02892	0.756881	-3.94466	8.66103	4.4461e-13	2.64719e-10
cg20789464	11	85565977	CCDC83	TSS200	Island	0.0118754	0.75478	-5.41564	8.65985	4.46975e-13	2.6578e-10
cg13863940	14	103799810	EIF5	TSS1500;TSS1500	Island	0.0245183	0.678989	-4.14678	8.65399	4.58912e-13	2.72523e-10
cg04798154	22	51020960	CHKB	Body;Body;TSS1500	Island	0.022036	0.782401	-4.428	8.65244	4.62121e-13	2.74072e-10
cg15597424	4	24472487	PPARGC1A		Island	0.0344166	0.52275	-3.10888	8.64995	4.6733e-13	2.76801e-10
cg15500658	1	16174610	SPEN	1stExon;Body	Island	0.0139169	0.763527	-5.07598	8.6474	4.7273e-13	2.79636e-10
cg20363309	17	57184465	TRIM37	TSS200;TSS200	S_Shore	0.00448592	0.583832	-6.32595	8.64238	4.83528e-13	2.85653e-10
cg14131755	10	50606043	DRGX (dist=1980)		Island	0.0380121	0.616944	-3.11487	8.64036	4.87955e-13	2.87895e-10
cg18610261	2	37899776	CDC42EP3	TSS1500	Island	0.0427312	0.799915	-3.30261	8.63707	4.95237e-13	2.91814e-10
cg27201871	17	79212816	C17orf56	1stExon;TSS1500	Island	0.01288	0.832627	-5.51336	8.63541	4.98931e-13	2.93612e-10
cg00090767	14	65569376	MAX	TSS200;TSS200;TSS200;TSS200;TSS200;TSS200	Island	0.0363219	0.831245	-3.66822	8.63473	5.00471e-13	2.94138e-10
cg21211144	17	16118919	NCOR1	TSS200	Island	0.0277524	0.760268	-4.0034	8.63288	5.04661e-13	2.96219e-10
cg20116574	20	44718168	NCOA5	5'UTR	Island	0.0352604	0.827297	-3.76911	8.63207	5.06489e-13	2.9691e-10
cg23450974	17	47022343	SNF8	TSS200	Island	0.0269187	0.878054	-4.26687	8.63155	5.07678e-13	2.97225e-10
cg07691609	19	662740	RNF126	Body	Island	0.022299	0.670097	-4.20931	8.6286	5.14458e-13	3.00808e-10
cg14237749	9	136344651	SLC2A6	TSS1500;TSS1500	Island	0.0222142	1.0949	-4.98602	8.62731	5.17476e-13	3.02185e-10
cg24109980	10	50818707	SLC18A3	5'UTR;1stExon;5'UTR	Island	0.0231553	0.901338	-4.50589	8.62672	5.1884e-13	3.02594e-10
cg15142485	2	240323713	HDAC4	TSS1500	Island	0.041013	0.798655	-3.53107	8.6238	5.25711e-13	3.0621e-10
cg27500838	9	139839439	C8G	TSS1500;TSS1500	Island	0.033224	0.678024	-3.52639	8.62319	5.27154e-13	3.06659e-10
cg05655987	19	39341449	HNRNPL	5'UTR;TSS1500	Island	0.0280058	0.864779	-4.3661	8.62191	5.30194e-13	3.08035e-10
cg01822624	5	32710882	NPR3	TSS1500	Island	0.0362254	1.00788	-4.23164	8.62123	5.31808e-13	3.08579e-10
cg08800530	5	175788722	KIAA1191	5'UTR;1stExon;1stExon;5'UTR;1stExon;5'UTR	Island	0.0613939	1.03067	-3.23791	8.62004	5.34679e-13	3.09851e-10
cg21076271	14	32546633	ARHGAP5	1stExon;5'UTR;1stExon;TSS1500;5'UTR	Island	0.0308644	0.883777	-4.14996	8.61607	5.44307e-13	3.1503e-10
cg26077228	17	80408536	C17orf62	5'UTR;5'UTR;5'UTR	Island	0.0250069	0.566263	-3.60741	8.61144	5.55782e-13	3.2086e-10
cg07379707	16	30569308	ZNF764	1stExon	Island	0.027156	0.695634	-3.99461	8.61144	5.55787e-13	3.2086e-10
cg15012981	1	11741009	MAD2L2	5'UTR;5'UTR	Island	0.0181427	1.0427	-5.50556	8.61076	5.57467e-13	3.21423e-10
cg19956166	2	85980874	ATOH8	TSS200	Island	0.0159993	0.86371	-5.24525	8.60694	5.6714e-13	3.26587e-10
cg04517323	8	98788873	LAPTM4B	Body	Island	0.0753214	0.682139	-2.2952	8.60306	5.77137e-13	3.31518e-10
cg21860429	6	105389544	LIN28B-AS1 (dist=1141)		Island	0.05798	0.601327	-2.59763	8.60305	5.77156e-13	3.31518e-10
cg10092374	17	79988647	RAC3	TSS1500;Body	Island	0.00974873	0.554241	-5.0072	8.60152	5.81152e-13	3.33393e-10
cg17944940	17	73285520	SLC25A19	1stExon;1stExon;1stExon;5'UTR;5'UTR;5'UTR	Island	0.0115387	0.985963	-5.50232	8.59917	5.87335e-13	3.36517e-10
cg17409393	20	50384485	ATP9A	Body	Island	0.0355849	0.665242	-3.66166	8.59887	5.88134e-13	3.36552e-10
cg06911519	2	28615662	FOSL2	TSS200	Island	0.0275047	0.675242	-3.81953	8.59747	5.91836e-13	3.38246e-10
cg26756625	9	126779875	LHX2	Body	Island	0.0256313	0.527801	-3.59475	8.59639	5.94712e-13	3.39464e-10
cg10912077	1	87794075	LMO4	TSS200	Island	0.0338904	0.76199	-3.70324	8.59593	5.95947e-13	3.39744e-10
cg00652727	1	235812198	GNG4	5'UTR;5'UTR;5'UTR	Island	0.0457598	0.630127	-2.92635	8.59244	6.054e-13	3.44702e-10
cg12441052	11	66313700	ZDHHC24	TSS200;TSS1500	Island	0.0302692	1.1356	-4.57682	8.59043	6.1088e-13	3.47297e-10
cg03295933	19	1479358	C19orf25	TSS200	Island	0.0293284	0.678196	-3.68054	8.58998	6.12132e-13	3.47297e-10
cg05192974	6	31795436	HSPA1B	TSS200	N_Shore	0.050836	0.853379	-3.11086	8.58994	6.12241e-13	3.47297e-10
cg24451858	11	75379620	MAP6	TSS200;TSS200	Island	0.0361804	0.627343	-3.33781	8.58781	6.18134e-13	3.50204e-10
cg15586420	15	90294517	MESP1	1stExon;5'UTR	Island	0.0286839	0.583375	-3.45229	8.57712	6.48611e-13	3.67015e-10
cg19935506	2	242626874	DTYMK	TSS1500;TSS1500;TSS1500	S_Shore	0.0153888	0.679984	-4.65372	8.57629	6.51036e-13	3.67931e-10
cg18365142	19	5687378	HSD11B1L	Body;Body;Body;Body;Body;Body	Island	0.0106141	0.601662	-5.12051	8.57596	6.5198e-13	3.68008e-10
cg14634247	11	107728952	SLC35F2	Body	Island	0.0257739	0.542536	-3.40979	8.56931	6.71808e-13	3.78731e-10
cg27467005	19	17622279	PGLS	TSS200	N_Shore	0.0409942	0.694055	-3.19369	8.5647	6.8588e-13	3.86187e-10
cg01963240	14	54421117	BMP4	5'UTR;5'UTR;5'UTR	Island	0.0539546	1.01291	-3.55972	8.56287	6.91547e-13	3.88898e-10
cg21932255	17	46703122	HOXB9	1stExon	Island	0.0402984	0.707687	-3.40342	8.56196	6.944e-13	3.90021e-10
cg14898822	15	83478541	WHAMM	1stExon	Island	0.0130075	0.749869	-5.28408	8.55981	7.01133e-13	3.93319e-10
cg13390975	5	34915890	BRIX1	1stExon;TSS200;TSS200	Island	0.0512082	1.20169	-3.52566	8.55947	7.0222e-13	3.93444e-10
cg06302118	12	51785656	GALNT6	TSS1500	Island	0.0253333	0.702311	-3.82659	8.55879	7.04371e-13	3.94165e-10
cg14400292	22	46367203	WNT7B	Body	Island	0.0361324	0.818949	-4.07832	8.55577	7.14017e-13	3.98645e-10
cg20691283	2	66661461	MEIS1	TSS1500	Island	0.0249261	0.65168	-3.96724	8.55573	7.14124e-13	3.98645e-10
cg25811575	8	22551274	EGR3	TSS1500	Island	0.0230118	0.680581	-4.15119	8.55381	7.20348e-13	4.01627e-10
cg04223366	3	66024364	MAGI1	5'UTR;5'UTR;1stExon;1stExon;5'UTR;1stExon	Island	0.025437	0.804321	-4.31821	8.55292	7.23225e-13	4.02356e-10
cg14897791	18	74533923	ZNF236-DT		Island	0.0133709	0.816675	-5.19683	8.55286	7.23418e-13	4.02356e-10
cg13782561	9	94185786	NFIL3	5'UTR	Island	0.0150719	0.801801	-5.19068	8.55006	7.32581e-13	4.06955e-10
cg27112370	7	2354484	SNX8	TSS1500	S_Shore	0.0512004	1.12449	-3.8393	8.54696	7.42889e-13	4.12179e-10
cg13619528	22	24667492	CYTSA	5'UTR;5'UTR	S_Shore	0.0195696	0.67657	-4.38109	8.54559	7.47473e-13	4.14219e-10
cg10295360	17	73874699	TRIM47	TSS200	Island	0.0232707	0.689187	-4.2622	8.54532	7.48384e-13	4.1422e-10
cg25499461	19	46389574	IRF2BP1	TSS200	Island	0.00405067	0.607568	-6.23825	8.56456	7.51954e-13	4.15692e-10
cg19545621	2	208491029	FAM119A	TSS1500;TSS1500	Island	0.0206232	0.794516	-4.61191	8.5439	7.53167e-13	4.15859e-10
cg03324837	17	61044407	TANC2 (dist=42489)		Island	0.035353	0.681916	-3.50032	8.5366	7.78352e-13	4.29245e-10
cg10794799	2	197457393	HECW2	TSS200	Island	0.0261979	0.518363	-3.45842	8.5345	7.85718e-13	4.32656e-10
cg14817848	12	12715558	DUSP16	TSS1500	S_Shore	0.019155	0.582038	-4.25076	8.5343	7.86434e-13	4.32656e-10
cg04884111	15	82339984	MEX3B (dist=1499)		S_Shore	0.0284882	0.649143	-3.87584	8.53267	7.92223e-13	4.35315e-10
cg14147074	11	77300560	AQP11	TSS200	Island	0.00726071	0.615375	-5.744	8.53042	8.00286e-13	4.39216e-10
cg08223393	1	955701	AGRN	1stExon	Island	0.0177596	0.584883	-4.14637	8.52907	8.05145e-13	4.41352e-10
cg07967851	16	1833553	NUBP2	Body;TSS1500	Island	0.0096008	0.662628	-5.5428	8.52651	8.14477e-13	4.45932e-10
cg09641486	7	150755542	CDK5	TSS1500;TSS1500;TSS1500	N_Shore	0.0315022	0.670058	-3.5914	8.52361	8.25185e-13	4.51252e-10
cg09504080	11	43965126	LOC387763	1stExon;3'UTR	Island	0.0152987	0.671633	-4.85572	8.52074	8.35929e-13	4.5658e-10
cg13518604	9	14313526	NFIB	5'UTR;1stExon	Island	0.0243359	0.839369	-4.77082	8.52029	8.37622e-13	4.56715e-10
cg14407698	9	34458886	C9orf25	TSS1500;1stExon;5'UTR	Island	0.0206303	0.638142	-4.17299	8.52014	8.38178e-13	4.56715e-10
cg19473369	15	99190447	IGF1R (dist=2312)		Island	0.0271404	0.876501	-4.56895	8.51839	8.44816e-13	4.59782e-10
cg07660929	16	67694044	PARD6A	TSS1500;1stExon;TSS1500;1stExon;1stExon	Island	0.017461	0.589789	-4.30913	8.51546	8.56024e-13	4.65327e-10
cg27049761	12	122688708	B3GNT4	5'UTR	Island	0.0197612	1.03045	-5.16815	8.51517	8.5713e-13	4.65374e-10
cg08343754	5	73980834	HEXB	TSS200	N_Shore	0.0377228	0.632618	-3.23796	8.51488	8.58244e-13	4.65424e-10
cg26376168	6	30712439	IER3	TSS200	Island	0.0466654	0.904199	-3.49429	8.50168	9.10782e-13	4.93079e-10
cg03231024	1	155100501	EFNA1	1stExon;1stExon	S_Shore	0.0199743	0.591867	-4.1862	8.50146	9.11688e-13	4.93079e-10
cg13727629	1	2232469	SKI	Body	Island	0.0251051	0.689357	-3.92731	8.50126	9.12482e-13	4.93079e-10
cg16159717	5	60628008	ZSWIM6	TSS200	Island	0.0173276	0.652993	-4.48806	8.50072	9.14731e-13	4.93709e-10
cg21777696	11	57283154	SLC43A1	1stExon;5'UTR	Island	0.0413135	0.731663	-3.31255	8.49848	9.23974e-13	4.97791e-10
cg07003055	20	3776921	CDC25B	1stExon;5'UTR;1stExon;5'UTR;5'UTR;1stExon	Island	0.0466306	1.05715	-3.81044	8.49836	9.24477e-13	4.97791e-10
cg24810473	5	139090314	CXXC5 (dist=27633)		Island	0.0147656	0.727592	-5.09265	8.4957	9.35605e-13	5.03189e-10
cg13138155	1	92950575	GFI1	5'UTR;5'UTR;TSS1500	Island	0.0181806	0.959444	-5.24745	8.49443	9.40972e-13	5.0525e-10
cg01585293	6	3457843	SLC22A23	TSS1500	Island	0.0529714	0.744442	-3.04472	8.49427	9.41654e-13	5.0525e-10
cg21378047	3	129034659	H1FX	1stExon;TSS1500	Island	0.0200876	0.563216	-3.86526	8.49222	9.50357e-13	5.09321e-10
cg03177631	11	18415927	LDHA	TSS200;TSS200;TSS200;TSS200;TSS200	Island	0.016123	0.609735	-4.60723	8.49134	9.54135e-13	5.10369e-10
cg11694433	15	63796712	USP3	TSS200	Island	0.0157201	0.794657	-4.86688	8.49111	9.55151e-13	5.10369e-10
cg11586519	1	1509833	SSU72	Body	Island	0.0250436	0.574644	-3.73581	8.49099	9.5567e-13	5.10369e-10
cg20078939	11	33060711	TCP11L1	TSS1500;TSS1500	Island	0.0242167	0.702327	-4.21211	8.48734	9.71468e-13	5.18199e-10
cg01943813	6	24495061	ALDH5A1	TSS200;TSS200	Island	0.0326698	0.760233	-3.63683	8.48668	9.74376e-13	5.19143e-10
cg02132003	17	79849678	ANAPC11	1stExon;5'UTR;5'UTR;5'UTR;5'UTR;5'UTR;1stExon;5'UTR;1stExon;TSS200;1stExon;1stExon;1stExon;TSS1500	Island	0.00551541	0.579574	-6.20214	8.47901	1.00856e-12	5.3673e-10
cg12995410	6	151712734	ZBTB2	TSS200	Island	0.0349871	0.85347	-3.90519	8.47755	1.01524e-12	5.39084e-10
cg05776084	3	133293427	CDV3	1stExon;Body;Body;5'UTR	S_Shore	0.0104087	0.649035	-5.40934	8.47752	1.01535e-12	5.39084e-10
cg13425677	5	56112090	MAP3K1	Body	Island	0.0370731	0.734878	-3.40511	8.47513	1.02636e-12	5.44294e-10
cg01313320	2	46526265	EPAS1	Body	Island	0.0221455	0.663721	-4.14348	8.46747	1.06234e-12	5.62541e-10
cg23639922	10	103892660	PPRC1	TSS200	Island	0.0191932	0.724084	-4.60423	8.46728	1.06323e-12	5.62541e-10
cg21646199	1	116381654	NHLH2	5'UTR;5'UTR	Island	0.0446076	0.568371	-2.99617	8.46409	1.07859e-12	5.70009e-10
cg16341592	3	112931182	BOC	TSS200	Island	0.0300453	1.02766	-4.56566	8.46327	1.08257e-12	5.71448e-10
cg22241504	17	3539680	CTNS	TSS200;TSS200;TSS200	Island	0.0104364	0.709966	-5.27406	8.46154	1.09106e-12	5.75264e-10
cg14507132	15	57210852	TCF12	5'UTR;5'UTR;TSS200;1stExon;5'UTR;1stExon;1stExon;5'UTR;1stExon	Island	0.00752829	0.654431	-5.56872	8.46061	1.09563e-12	5.77006e-10
cg17475110	7	1709263	ELFN1 (dist=39533)		Island	0.0418139	0.690991	-3.5797	8.45911	1.10307e-12	5.80254e-10
cg17440044	7	100167198	AGFG2 (dist=1354)		Island	0.0588086	0.710872	-2.62831	8.457	1.11359e-12	5.84563e-10
cg13390998	8	145670370	NFKBIL2	TSS1500	Island	0.0605769	1.04221	-3.41342	8.45695	1.11382e-12	5.84563e-10
cg11978873	1	226251224	H3F3A	5'UTR;Body	Island	0.0172768	0.878088	-5.09993	8.45404	1.1285e-12	5.91496e-10
cg02547025	2	30454275	LBH	TSS200	Island	0.0154471	1.07265	-5.50722	8.45382	1.12963e-12	5.91496e-10
cg02577108	17	59478194	TBX2	Body	Island	0.0378027	0.798437	-4.09074	8.45122	1.14289e-12	5.97752e-10
cg16229180	19	1103746	GPX4	TSS1500;TSS200;TSS200	Island	0.0231348	0.62889	-3.9232	8.44964	1.15103e-12	6.01324e-10
cg08149422	22	21983606	YDJC	Body	Island	0.0111278	0.56779	-4.93842	8.44865	1.15621e-12	6.03335e-10
cg14948912	19	19496567	GATAD2A	TSS200	Island	0.0233593	0.610122	-3.83232	8.44837	1.15764e-12	6.03393e-10
cg05396178	6	27833129	HIST1H2AL	1stExon;5'UTR	Island	0.0301801	1.0935	-4.70901	8.44811	1.15902e-12	6.03424e-10
cg05557255	11	2422385	TSSC4	TSS1500	Island	0.0494687	0.974227	-3.52856	8.44737	1.16289e-12	6.04748e-10
cg08342270	15	70389114	TLE3	1stExon;1stExon;1stExon	Island	0.0170495	0.69629	-4.6587	8.44115	1.1959e-12	6.21205e-10
cg17116739	16	67063591	CBFB	Body;Body	Island	0.0161172	0.671019	-4.42791	8.43696	1.21865e-12	6.323e-10
cg02071259	20	62612316	SAMD10	TSS1500;TSS200	Island	0.018569	0.63106	-4.18614	8.43636	1.22192e-12	6.32797e-10
cg18016826	5	176560001	NSD1	TSS200;TSS1500	Island	0.02927	0.721338	-3.96157	8.43628	1.22238e-12	6.32797e-10
cg04273556	9	35096672	PIGO	TSS200;TSS200	Island	0.0255639	0.687854	-3.88357	8.43505	1.22915e-12	6.35583e-10
cg00993674	21	45661322	ICOSLG	TSS1500	Island	0.0213066	0.600523	-3.9985	8.43436	1.23298e-12	6.36841e-10
cg27193795	17	79518817	C17orf70	Body;5'UTR	Island	0.027384	0.742823	-4.12729	8.43275	1.24194e-12	6.40741e-10
cg06464369	5	1005292	NKD2 (dist=3783)		Island	0.0346026	0.563389	-3.19608	8.43126	1.25028e-12	6.44316e-10
cg15574263	11	911693	CHID1	TSS1500;TSS1500;TSS1500;TSS1500;5'UTR	S_Shore	0.0506069	0.726851	-3.0693	8.43009	1.2569e-12	6.46998e-10
cg03959891	7	99933717	PILRB	TSS200;Body;TSS200	Island	0.0199831	0.763845	-4.60461	8.42753	1.27146e-12	6.53755e-10
cg16987848	8	356385	FBXO25	TSS1500;TSS1500;TSS1500	Island	0.0242025	0.870309	-4.64372	8.42723	1.27319e-12	6.53903e-10
cg16050957	16	24550743	RBBP6	TSS200;TSS200;TSS200	Island	0.0185716	0.577827	-4.02747	8.42647	1.27753e-12	6.54947e-10
cg05954989	10	135191962	PAOX	TSS1500;TSS1500;TSS1500	Island	0.0331374	1.24058	-4.70616	8.42637	1.27809e-12	6.54947e-10
cg04280480	22	46547117	PPARA	5'UTR;5'UTR	Island	0.0230755	0.630528	-3.95407	8.42559	1.28256e-12	6.56501e-10
cg01493617	17	79650915	HGS	TSS200;1stExon;5'UTR	Island	0.0132859	0.71414	-5.02096	8.42415	1.2909e-12	6.59119e-10
cg05046597	7	148823741	ZNF398	5'UTR;TSS1500;1stExon	Island	0.0335894	0.803408	-3.83659	8.42408	1.29134e-12	6.59119e-10
cg13559046	19	2236343	PLEKHJ1	TSS200;TSS1500	Island	0.0216443	0.750079	-4.46703	8.42396	1.29201e-12	6.59119e-10
cg09643587	3	107809710	CD47	1stExon;1stExon;1stExon	Island	0.0274687	0.870551	-4.29863	8.42179	1.30469e-12	6.64843e-10
cg04337542	12	1704080	FBXL14	TSS1500	Island	0.024528	0.653708	-4.02354	8.41996	1.31546e-12	6.69583e-10
cg06575763	20	25604643	NANP	1stExon;5'UTR	Island	0.0162728	0.92131	-5.1786	8.41971	1.31695e-12	6.69593e-10
cg07645194	3	194407045	FAM43A	5'UTR;1stExon	Island	0.0611705	1.03775	-3.4407	8.41909	1.32064e-12	6.70722e-10
cg06140118	16	68056778	DDX28	1stExon;TSS1500	Island	0.0101376	1.0096	-6.02594	8.4165	1.33615e-12	6.77371e-10
cg06105778	5	176830667	F12	Body	Island	0.0148849	0.807659	-5.16176	8.4164	1.3367e-12	6.77371e-10
cg08858437	3	142838938	CHST2	5'UTR;1stExon	Island	0.00632645	0.462401	-5.44047	8.4154	1.34277e-12	6.79688e-10
cg16558358	17	80416024	NARF	TSS1500;TSS1500;TSS200;TSS1500	Island	0.0111314	0.667309	-5.14924	8.41462	1.34746e-12	6.81306e-10
cg18829263	5	129240272	CHSY3	TSS1500	Island	0.0230802	0.631303	-3.94367	8.41313	1.35654e-12	6.85139e-10
cg05676543	3	171178943	TNIK	TSS1500;TSS1500;TSS1500;TSS1500;TSS1500;TSS1500;TSS1500;TSS1500;TSS1500	Island	0.0114737	0.565217	-4.89662	8.41124	1.36812e-12	6.90222e-10
cg00573529	13	113242655	TUBGCP3	TSS200	Island	0.0258353	0.606046	-3.59575	8.40887	1.3828e-12	6.96858e-10
cg01533965	7	1281585	UNCX (dist=4971)		Island	0.0231762	0.615216	-4.31763	8.40779	1.38952e-12	6.98971e-10
cg06616476	19	3821975	ZFR2	Body	Island	0.0202002	0.77505	-4.70422	8.40746	1.39155e-12	6.98971e-10
cg25781121	3	48282641	ZNF589	1stExon;5'UTR	Island	0.00463288	0.647307	-6.41655	8.40746	1.39159e-12	6.98971e-10
cg02773889	13	42615649	DGKH		Island	0.0549809	0.770661	-3.08443	8.4071	1.39385e-12	6.99337e-10
cg05572456	2	172961504	DLX2 (dist=2660)		Island	0.0289544	0.588678	-3.6492	8.40577	1.40221e-12	7.02292e-10
cg26268866	19	12893057	HOOK2 (dist=6622)		N_Shore	0.0257219	0.82438	-4.44114	8.40567	1.40282e-12	7.02292e-10
cg14097199	19	1905164	SCAMP4	TSS1500;TSS1500	Island	0.00503833	0.547006	-6.1018	8.40323	1.41828e-12	7.09254e-10
cg05457941	1	149858211	HIST2H2BE	1stExon;TSS1500;5'UTR	Island	0.0209649	0.974646	-4.89214	8.40271	1.42161e-12	7.10138e-10
cg07090025	1	1510437	SSU72	TSS200	Island	0.0305372	0.750977	-3.95416	8.40238	1.42377e-12	7.10441e-10
cg04560979	17	18086957	ALKBH5	5'UTR;1stExon	Island	0.0287508	0.591571	-3.3501	8.40122	1.43117e-12	7.13353e-10
cg20291674	6	159240077	EZR	5'UTR;TSS1500	Island	0.016339	0.667124	-4.5059	8.39603	1.46503e-12	7.29431e-10
cg09823679	13	53425813	PCDH8 (dist=3037)		Island	0.0391204	0.868446	-3.78858	8.39555	1.46816e-12	7.30193e-10
cg15467615	21	47743775	PCNT	TSS1500;5'UTR;1stExon	Island	0.0112583	0.58088	-5.04613	8.39436	1.47605e-12	7.33317e-10
cg15700165	9	133541178	PRDM12	Body	Island	0.0330087	0.700527	-3.65167	8.39362	1.48097e-12	7.34964e-10
cg24899068	19	49999470	RPS11	TSS200	Island	0.031487	0.750521	-3.72642	8.39321	1.4837e-12	7.35515e-10
cg01259029	5	10564690	ANKRD33B	1stExon	Island	0.0116339	0.606345	-5.11102	8.39034	1.50301e-12	7.4428e-10
cg11996632	16	70284893	EXOSC6	3'UTR;1stExon	Island	0.0311947	0.803607	-4.05294	8.38669	1.52787e-12	7.5577e-10
cg06089988	1	153748485	SLC27A3	1stExon	Island	0.0173686	0.518513	-3.86545	8.38491	1.54015e-12	7.61019e-10
cg08042975	2	213402433	ERBB4	Body;Body	Island	0.0332606	0.798863	-4.15753	8.38352	1.5498e-12	7.6496e-10
cg21273013	1	23670943	HNRNPR	TSS200;TSS200;TSS200;TSS200	Island	0.0232599	0.746377	-4.20576	8.38308	1.55289e-12	7.65654e-10
cg12646754	1	2574751	TTC34		Island	0.0592266	1.22749	-3.71068	8.38229	1.55843e-12	7.67556e-10
cg24475744	19	10829423	DNM2	Body;Body;Body;Body	S_Shore	0.0207925	0.76418	-4.49702	8.38166	1.56279e-12	7.68876e-10
cg14955151	17	73874635	TRIM47	1stExon;5'UTR	Island	0.0316588	0.493097	-3.14833	8.38057	1.57047e-12	7.71821e-10
cg11019462	21	43299789	PRDM15	TSS200;TSS1500		0.0135755	0.720134	-5.0429	8.37869	1.58381e-12	7.77537e-10
cg26884276	5	139554806	C5orf32	5'UTR;1stExon	Island	0.00964823	0.647582	-5.47066	8.37834	1.58633e-12	7.77938e-10
cg13674218	20	10654703	JAG1	TSS200	Island	0.0192808	0.731247	-4.51486	8.37668	1.5982e-12	7.82918e-10
cg26087678	15	60884119	RORA	Body;Body;Body;Body	Island	0.033103	0.714427	-3.601	8.37609	1.60249e-12	7.84175e-10
cg17147776	10	76585791	MYST4	TSS1500	Island	0.00506433	0.457734	-5.91374	8.37454	1.61369e-12	7.88809e-10
cg09949429	12	112546703	NAA25	TSS200	Island	0.00455159	0.597792	-5.89374	8.37369	1.61986e-12	7.90978e-10
cg26599209	5	156692972	CYFIP2	TSS200;TSS1500	Island	0.0152447	0.848351	-5.23815	8.37217	1.63098e-12	7.9556e-10
cg05095110	1	934390	HES4	3'UTR;3'UTR	Island	0.0153971	0.656471	-4.67406	8.36372	1.69416e-12	8.25493e-10
cg00061769	1	155658843	YY1AP1	TSS200;TSS200;TSS200;TSS1500	Island	0.0103127	0.618754	-5.35766	8.36212	1.70638e-12	8.3056e-10
cg08097121	2	111878479	BCL2L11	TSS200;TSS200;TSS200	Island	0.0186219	0.620458	-4.33186	8.36089	1.71586e-12	8.34281e-10
cg12809842	3	196438875	PIGX	TSS1500;TSS1500;5'UTR;1stExon	Island	0.0288849	0.676782	-3.85803	8.35961	1.72573e-12	8.38189e-10
cg02729011	16	699500	WDR90	Body	Island	0.0182823	0.632825	-4.06545	8.35925	1.72853e-12	8.38653e-10
cg26693760	6	33267069	RGL2	5'UTR;Body;1stExon	Island	0.0401744	1.09389	-4.11718	8.3566	1.74929e-12	8.47825e-10
cg10884341	2	198365065	HSPE1	1stExon;5'UTR;TSS1500;TSS200	Island	0.00608868	0.635721	-5.8125	8.35616	1.75275e-12	8.48599e-10
cg20747000	18	500323	COLEC12	Body	Island	0.033377	0.668816	-3.71732	8.35555	1.75759e-12	8.5004e-10
cg20879576	11	125034747	PKNOX2	5'UTR	N_Shore	0.0183628	0.983708	-5.28034	8.3535	1.77388e-12	8.57011e-10
cg26896160	1	6454004	ACOT7	TSS200	Island	0.0204792	0.745006	-4.4872	8.35311	1.77695e-12	8.57586e-10
cg16697493	16	476419	RAB11FIP3	1stExon	Island	0.0228377	0.49958	-3.70496	8.34489	1.84387e-12	8.8894e-10
cg08965527	16	84178213	HSDL1	5'UTR;TSS1500;5'UTR	Island	0.0700408	1.22662	-3.45027	8.342	1.86798e-12	8.99617e-10
cg15801573	8	128750924	MYC	Body	Island	0.0239758	0.649083	-3.76922	8.34108	1.87573e-12	9.02277e-10
cg27562717	20	30193180	ID1	1stExon;5'UTR;1stExon;5'UTR	Island	0.0258286	0.6273	-3.79501	8.34088	1.87747e-12	9.02277e-10
cg10139614	16	88878480	APRT	TSS200;TSS200	Island	0.0198534	0.784317	-4.68437	8.33881	1.89503e-12	9.09759e-10
cg20803796	8	145103842	SPATC1 (dist=1826)		Island	0.0324258	0.54191	-3.15456	8.33799	1.90203e-12	9.12159e-10
cg15254632	17	4843418	SLC25A11	5'UTR;1stExon;5'UTR;1stExon;1stExon;5'UTR;TSS1500	Island	0.0226187	0.53359	-3.65023	8.33379	1.93829e-12	9.28574e-10
cg21840041	2	232478360	TEX44 (dist=19365)		Island	0.0269168	0.642971	-4.03578	8.33292	1.94587e-12	9.31226e-10
cg07968720	1	92950836	GFI1	5'UTR;5'UTR;TSS1500	Island	0.0263076	0.631292	-3.80969	8.33081	1.96443e-12	9.39123e-10
cg22974920	21	40686053	BRWD1	TSS1500;TSS1500;TSS1500	Island	0.0177243	0.906789	-5.04681	8.32908	1.97975e-12	9.45455e-10
cg26624026	19	18416001	LSM4 (dist=1037)			0.0173856	0.699131	-4.62522	8.32746	1.99423e-12	9.51375e-10
cg19781376	15	93616072	RGMA	Body;Body;Body;Body;Body;Body	Island	0.024362	0.735372	-4.57025	8.3272	1.99658e-12	9.51499e-10
cg16362983	14	50335243	NEMF (dist=15703)			0.0222928	0.817015	-4.46026	8.32616	2.00595e-12	9.5497e-10
cg06230781	20	44563141	PCIF1	TSS200	Island	0.0280696	0.589964	-3.45118	8.32489	2.01738e-12	9.58825e-10
cg13277160	2	208490587	FAM119A	TSS1500;TSS1500	Island	0.0236747	0.603393	-3.91474	8.3248	2.01826e-12	9.58825e-10
cg05380296	3	47620439	CSPG5	TSS200	Island	0.0142232	0.500753	-4.15262	8.32427	2.023e-12	9.60077e-10
cg00101895	6	108279135	SEC63	1stExon	Island	0.0364343	0.772152	-3.71153	8.32213	2.04261e-12	9.68377e-10
cg07342545	2	28616193	FOSL2	1stExon;5'UTR	Island	0.0097793	0.633196	-5.40139	8.31986	2.06353e-12	9.77278e-10
cg08300899	9	140064540	LRRC26	TSS200	Island	0.0492652	0.525479	-2.66815	8.3192	2.06966e-12	9.79168e-10
cg20288129	3	122745632	SEMA5B	5'UTR	Island	0.0358453	0.687712	-3.59583	8.31851	2.07611e-12	9.81201e-10
cg13593479	5	149111749	PPARGC1B	Body	Island	0.0201546	0.549386	-4.1455	8.316	2.09969e-12	9.91315e-10
cg16787025	15	51200723	AP4E1	TSS1500	Island	0.0167832	0.923156	-5.17709	8.31553	2.1041e-12	9.92373e-10
cg19344013	18	47721741	MYO5B	TSS1500	Island	0.0163382	0.469841	-4.22925	8.30843	2.17235e-12	1.0235e-09
cg09555367	10	119304719	EMX2	Body;TSS200;Body	Island	0.0388621	0.640244	-3.30329	8.30655	2.19085e-12	1.03038e-09
cg12134754	17	36102394	HNF1B	Body;Body	Island	0.0204649	0.69057	-4.35945	8.30636	2.19272e-12	1.03038e-09
cg08863539	19	2841394	ZNF555	TSS200	Island	0.00648316	0.658386	-5.91367	8.3062	2.19429e-12	1.03038e-09
cg06575608	17	80478552	FOXK2	Body	Island	0.0166055	0.563122	-4.43517	8.30603	2.19598e-12	1.03038e-09
cg01988459	11	68622903	CPT1A (dist=13503)		Island	0.0279763	0.585673	-3.56815	8.30529	2.20328e-12	1.03274e-09
cg05232802	7	156742224	NOM1	TSS200	N_Shore	0.0245533	0.530126	-3.41649	8.30378	2.2183e-12	1.03871e-09
cg03520983	3	61547287	PTPRG	1stExon;5'UTR	Island	0.0520742	0.739363	-3.09539	8.30197	2.23636e-12	1.0461e-09
cg18745406	8	134309938	NDRG1	TSS1500;TSS1500	Island	0.0158507	0.775335	-5.18362	8.29966	2.25977e-12	1.05596e-09
cg18280382	11	126225996	ST3GAL4	TSS200	Island	0.0102695	0.684388	-5.44354	8.29808	2.2759e-12	1.06164e-09
cg00179128	13	31040164	HMGB1	TSS200		0.0195618	0.643114	-4.45919	8.29801	2.27658e-12	1.06164e-09
cg02728209	2	175202555	SP9 (dist=286)		Island	0.0262223	0.661273	-4.06354	8.28936	2.36687e-12	1.10262e-09
cg21066537	9	139965076	C9orf140	TSS200	Island	0.0147383	0.721139	-5.00653	8.28899	2.37077e-12	1.10331e-09
cg26306411	22	29196699	XBP1	TSS200;TSS200	Island	0.0112587	0.655213	-5.24641	8.28595	2.40346e-12	1.11738e-09
cg04234474	10	119312950	EMX2 (dist=3892)		Island	0.0311512	0.619659	-3.46457	8.28524	2.41115e-12	1.11969e-09
cg17691309	9	35690459	TPM2	TSS1500;TSS1500;TSS1500	Island	0.0247112	0.898707	-4.55466	8.28504	2.41333e-12	1.11969e-09
cg09907170	2	111877177	BCL2L11	TSS1500;TSS1500;TSS1500	Island	0.0394011	0.54515	-2.94191	8.28472	2.41673e-12	1.11969e-09
cg05916783	16	81348309	GAN	TSS1500	N_Shore	0.016928	0.598757	-4.42982	8.28458	2.41824e-12	1.11969e-09
cg18858343	10	72972901	UNC5B	Body	Island	0.0191116	0.651716	-4.75467	8.28302	2.43534e-12	1.12646e-09
cg24640588	4	1283718	MAEA	1stExon;1stExon	Island	0.0331651	0.595419	-3.21599	8.28115	2.45582e-12	1.13478e-09
cg13063405	3	184279336	EPHB3	TSS1500	Island	0.00764616	0.67001	-5.9127	8.28079	2.45985e-12	1.13492e-09
cg06149853	16	67194187	TRADD	TSS1500;5'UTR	N_Shore	0.0316169	0.763373	-3.91806	8.28058	2.46216e-12	1.13492e-09
cg09293699	16	81040972	CENPN	5'UTR;5'UTR;5'UTR;TSS1500	Island	0.022809	1.09917	-5.10612	8.28045	2.46358e-12	1.13492e-09
cg14088589	9	82186418	TLE4	TSS1500	Island	0.00510902	0.498277	-6.05804	8.27911	2.47853e-12	1.14066e-09
cg07909527	16	1833420	NUBP2	Body;TSS1500	Island	0.0169729	0.623477	-4.49107	8.27729	2.49884e-12	1.14884e-09
cg13694772	3	9773336	BRPF1	TSS200;TSS200	Island	0.0231878	0.723191	-4.16717	8.27652	2.50751e-12	1.15167e-09
cg09406384	19	8579163	ZNF414	TSS200;TSS200	Island	0.0201213	0.501537	-3.73684	8.27179	2.56145e-12	1.17526e-09
cg07623022	16	18801545	RPS15A	5'UTR;5'UTR	Island	0.0422878	1.07411	-3.92891	8.27127	2.56737e-12	1.17679e-09
cg03888520	22	42978243	RRP7B	TSS1500	S_Shore	0.0251881	0.593124	-3.72173	8.26996	2.58257e-12	1.18257e-09
cg23290217	19	4909290	UHRF1	TSS1500;TSS1500	Island	0.0273804	0.920979	-4.54777	8.2674	2.61243e-12	1.19504e-09
cg02746869	10	17271929	VIM	Body	Island	0.0234638	0.7436	-4.2712	8.26573	2.63222e-12	1.20289e-09
cg05435065	7	75544030	POR	TSS1500	Island	0.0202985	0.74948	-4.20346	8.26357	2.65783e-12	1.21325e-09
cg14074715	17	79829378	ARHGDIA	TSS200	Island	0.0134681	0.678452	-5.01802	8.26337	2.66021e-12	1.21325e-09
cg15062310	7	100450120	SLC12A9	TSS1500	Island	0.0119944	1.10396	-5.71989	8.26141	2.68374e-12	1.22276e-09
cg13331136	19	44100349	ZNF576	TSS200;TSS200;TSS1500	Island	0.0287119	0.596999	-3.55746	8.25846	2.71959e-12	1.23786e-09
cg07907534	15	75745703	SIN3A	5'UTR	Island	0.0426795	0.85485	-3.47564	8.24988	2.82659e-12	1.28527e-09
cg18405140	19	1207644	STK11	Body	S_Shore	0.0438098	0.698604	-3.22242	8.2491	2.83646e-12	1.28764e-09
cg11726911	1	6241120	CHD5	TSS1500	Island	0.0419386	0.784108	-3.69175	8.24902	2.83743e-12	1.28764e-09
cg12292686	10	135192102	PAOX	TSS1500;TSS1500;TSS1500	Island	0.0145233	0.551688	-4.45616	8.24639	2.87119e-12	1.30064e-09
cg10533538	16	4166864	ADCY9	TSS1500	Island	0.00642172	0.644346	-5.93732	8.24635	2.87178e-12	1.30064e-09
cg03623771	17	79650928	HGS	TSS200;1stExon;5'UTR	Island	0.0181662	0.549723	-4.16584	8.24515	2.8873e-12	1.30637e-09
cg27376617	7	30518048	NOD1	5'UTR	Island	0.0190146	0.729106	-4.52135	8.24161	2.93362e-12	1.32601e-09
cg13220457	6	135504074	MYB	Body;Body;Body;Body;Body;Body;Body;Body	Island	0.0216363	0.655286	-4.16131	8.24065	2.9463e-12	1.32882e-09
cg06903818	14	105444575	AHNAK2	5'UTR;1stExon	Island	0.0352377	0.616397	-3.36813	8.24051	2.94817e-12	1.32882e-09
cg14403130	1	44873057	RNF220	5'UTR	Island	0.0232665	0.539646	-4.00859	8.24048	2.94858e-12	1.32882e-09
cg10386445	2	26205648	KIF3C	TSS1500	Island	0.0286023	0.713163	-3.93388	8.23986	2.95673e-12	1.33118e-09
cg14397361	9	140149997	COBRA1	1stExon	Island	0.00671379	0.967296	-6.19901	8.23938	2.9631e-12	1.3319e-09
cg17662034	8	74207518	RDH10	1stExon;5'UTR	Island	0.0864985	1.60048	-3.37151	8.2393	2.96417e-12	1.3319e-09
cg08561325	11	8932965	C11orf17	5'UTR;TSS1500;1stExon;5'UTR	Island	0.0302836	0.686874	-3.72191	8.23843	2.97579e-12	1.33581e-09
cg22063259	15	74428820	ISLR2	3'UTR;3'UTR;3'UTR;3'UTR	Island	0.0287689	0.616076	-3.61405	8.237	2.99496e-12	1.34255e-09
cg20054027	11	66610720	RCE1	TSS200;3'UTR;TSS200	Island	0.0151682	0.714297	-4.99917	8.23687	2.99671e-12	1.34255e-09
cg23015138	17	2756341	RAP1GAP2	Body;Body	Island	0.0258776	0.631248	-3.98896	8.23519	3.01947e-12	1.35142e-09
cg09039698	16	30007384	HIRIP3	5'UTR;TSS200;1stExon	Island	0.0143797	0.521485	-4.34336	8.23473	3.02571e-12	1.35289e-09
cg10970409	3	42543566	VIPR1	TSS1500	Island	0.04053	0.593462	-2.89835	8.23256	3.05535e-12	1.3648e-09
cg25769755	1	1342720	MRPL20	TSS200	Island	0.00563784	0.575873	-5.73936	8.23231	3.05889e-12	1.36504e-09
cg22033189	1	28908551	SNHG12	TSS200;TSS1500	Island	0.022343	1.10224	-4.89828	8.23149	3.07007e-12	1.3687e-09
cg17921248	17	64298993	PRKCA	1stExon	Island	0.0160057	0.649811	-4.67055	8.231	3.07689e-12	1.37002e-09
cg25446676	20	19997871	NAA20	TSS200;TSS1500;TSS200	Island	0.0193048	0.700903	-4.35251	8.23084	3.07905e-12	1.37002e-09
cg01640456	4	141075565	MAML3	TSS1500	Island	0.0277763	0.640261	-3.92609	8.23019	3.08806e-12	1.37269e-09
cg00054771	2	175202397	SP9 (dist=128)		Island	0.0255784	0.690174	-3.9657	8.22965	3.09558e-12	1.3747e-09
cg24537038	9	99213506	HABP4	Body	Island	0.0255842	0.6211	-3.86282	8.22817	3.11633e-12	1.3815e-09
cg14932684	12	42632001	YAF2	1stExon;5'UTR	Island	0.0268953	0.682622	-3.71955	8.22795	3.11935e-12	1.3815e-09
cg07509420	16	740472	WDR24	TSS200	Island	0.0232507	0.727518	-4.37416	8.2279	3.11999e-12	1.3815e-09
cg01449415	16	3184811	ZNF213	TSS1500;TSS1500	Island	0.0293961	0.6056	-3.49835	8.22529	3.15686e-12	1.39647e-09
cg17859882	6	58287694	GUSBL2	Body	Island	0.0199598	0.666187	-4.03845	8.22495	3.16174e-12	1.39727e-09
cg18108022	8	103666233	KLF10	Body;TSS200	Island	0.0316634	1.13584	-4.67804	8.2239	3.17669e-12	1.40172e-09
cg02594498	15	22893147	CYFIP1	5'UTR	Island	0.0714034	0.912842	-2.80643	8.22381	3.17795e-12	1.40172e-09
cg14112635	17	76250769	LINC01993 (dist=6659)		Island	0.0152997	0.616687	-4.74599	8.22358	3.18126e-12	1.40182e-09
cg00292047	11	33279899	HIPK3	5'UTR;5'UTR	Island	0.0385025	0.73767	-3.44634	8.22243	3.19778e-12	1.40774e-09
cg13955436	5	6449153	UBE2QL1	1stExon	Island	0.0195519	0.580165	-4.16267	8.2215	3.21112e-12	1.41225e-09
cg07326074	16	2510388	C16orf59	Body	Island	0.0125308	0.614208	-4.71041	8.2209	3.21985e-12	1.41473e-09
cg13841901	1	45805975	MUTYH	TSS200;1stExon;5'UTR;1stExon;TSS1500;5'UTR;5'UTR;1stExon;TSS200;1stExon	Island	0.0244533	0.971417	-4.76361	8.22023	3.22945e-12	1.41758e-09
cg24124977	17	78010277	CCDC40	TSS200;TSS1500	Island	0.019589	0.630311	-4.08522	8.2175	3.26933e-12	1.43371e-09
cg16869008	8	145550615	DGAT1	TSS200	Island	0.0138909	0.514423	-4.39808	8.21424	3.31764e-12	1.45349e-09
cg00124011	1	14075958	PRDM2	1stExon;Body;Body;5'UTR;Body	Island	0.0406182	1.31639	-4.58587	8.21375	3.32492e-12	1.45528e-09
cg05300158	4	140477727	SETD7	TSS200	Island	0.0483495	1.46445	-4.23186	8.21184	3.35357e-12	1.46642e-09
cg03761979	4	57843892	C4orf14	TSS200;TSS1500	Island	0.025436	0.923452	-4.59529	8.21071	3.37061e-12	1.47203e-09
cg20549080	10	103892662	PPRC1	TSS200	Island	0.00981014	0.863528	-5.63457	8.21056	3.37286e-12	1.47203e-09
cg17188055	6	32940714	BRD2	Body;Body	Island	0.0186283	0.505093	-4.07022	8.20999	3.38154e-12	1.47441e-09
cg23910787	5	179234439	SQSTM1	5'UTR;5'UTR;TSS1500	Island	0.0243443	0.626555	-3.87845	8.20903	3.39628e-12	1.47942e-09
cg13423282	19	19174731	SLC25A42	TSS200	Island	0.0280874	1.03265	-4.49134	8.20636	3.43726e-12	1.49584e-09
cg15884202	7	158649092	WDR60	TSS200	Island	0.0459888	1.01394	-3.84154	8.20607	3.44162e-12	1.49631e-09
cg10060574	6	30712338	IER3	TSS200	Island	0.0340118	0.642431	-3.31325	8.20561	3.44885e-12	1.49802e-09
cg22512377	22	42475683	C22orf32	TSS200	Island	0.0393046	1.20482	-4.2899	8.2016	3.51148e-12	1.52378e-09
cg03392679	3	71773917	EIF4E3	Body;5'UTR;5'UTR;5'UTR	Island	0.0317016	0.812773	-3.99239	8.20123	3.51728e-12	1.52484e-09
cg06456512	15	69113056	ANP32A	1stExon	Island	0.0257806	0.583679	-3.49579	8.20014	3.53461e-12	1.5309e-09
cg09211893	14	100259860	EML1	1stExon;1stExon	S_Shore	0.0202292	0.75726	-4.68246	8.19906	3.55177e-12	1.53688e-09
cg14860219	1	151042743	GABPB2	TSS1500	N_Shore	0.0330286	0.886369	-3.95304	8.19638	3.59493e-12	1.55408e-09
cg15445767	19	1438244	RPS15	TSS200	N_Shore	0.016362	0.60134	-4.42863	8.19324	3.64592e-12	1.57363e-09
cg14766148	2	128786246	SAP130	TSS1500;TSS1500	Island	0.0338523	0.653794	-3.62351	8.19317	3.64707e-12	1.57363e-09
cg17642873	17	62915566	LRRC37A3	TSS1500	Island	0.00888449	0.651041	-5.48775	8.19051	3.69094e-12	1.59106e-09
cg26022577	1	2323201	MORN1	TSS1500;TSS200	Island	0.00439926	0.377422	-5.57992	8.20599	3.73586e-12	1.6089e-09
cg18255595	13	20735871	GJA3	TSS1500	Island	0.0465849	0.803859	-3.29323	8.18692	3.75089e-12	1.61385e-09
cg02657830	1	27152905	ZDHHC18	TSS1500	N_Shore	0.0127371	0.615271	-4.81611	8.18657	3.75687e-12	1.6149e-09
cg01320040	21	43430494	ZNF295	1stExon;5'UTR;5'UTR;5'UTR;1stExon;1stExon	Island	0.0183775	0.558952	-4.22439	8.18199	3.83494e-12	1.6469e-09
cg09163801	7	75157515	PMS2L3	TSS200	Island	0.0139938	0.553708	-4.5054	8.18155	3.84265e-12	1.64866e-09
cg27069706	6	31940217	STK19	Body;Body;Body;TSS200	Island	0.0171167	0.730424	-4.75948	8.18111	3.85011e-12	1.65031e-09
cg06364629	2	27592939	EIF2B4	Body;TSS1500;TSS200;Body	Island	0.0321756	1.12458	-4.61959	8.18008	3.86803e-12	1.65644e-09
cg26522585	19	661747	RNF126	Body	N_Shore	0.0272793	0.697356	-3.93853	8.17968	3.87497e-12	1.65785e-09
cg00134843	17	76374495	PGS1	TSS1500	Island	0.0240963	0.913203	-4.69169	8.1778	3.90791e-12	1.66886e-09
cg20676100	8	41754928	ANK1	TSS1500	Island	0.0170727	0.681097	-4.87643	8.17779	3.90803e-12	1.66886e-09
cg20338600	5	98110229	RGMB	Body	Island	0.0254234	0.650141	-3.85436	8.17712	3.91976e-12	1.67231e-09
cg20460852	8	23082822	TNFRSF10A	TSS200	Island	0.0410388	0.959312	-3.75837	8.17541	3.94996e-12	1.68362e-09
cg10261819	16	22448417	RRN3P3	Body;Body	Island	0.00679032	0.706856	-5.83762	8.17365	3.98138e-12	1.69542e-09
cg13196826	10	98945664	SLIT1	5'UTR;1stExon	Island	0.0270725	1.28555	-5.03777	8.1723	4.00563e-12	1.70339e-09
cg01273679	18	35146393	BRUNOL4	TSS1500;TSS1500;TSS1500;TSS1500	Island	0.0285859	0.805178	-4.32242	8.17219	4.00756e-12	1.70339e-09
cg06039355	10	118032033	GFRA1	5'UTR;TSS1500;5'UTR	Island	0.0325024	0.681371	-3.92288	8.17158	4.01856e-12	1.70648e-09
cg01786715	14	65007437	HSPA2	1stExon;5'UTR	Island	0.0184205	0.797995	-4.84746	8.16719	4.09857e-12	1.73883e-09
cg04702660	14	36989850	NKX2-1	TSS1500;TSS1500	Island	0.0364576	0.502114	-2.89222	8.16357	4.1658e-12	1.76572e-09
cg15100599	1	223538174	SUSD4	TSS1500;TSS1500	Island	0.052467	0.685357	-2.79173	8.16157	4.20354e-12	1.78006e-09
cg13023681	2	10444156	HPCAL1	5'UTR;5'UTR	Island	0.0490133	0.995293	-3.67119	8.15835	4.26474e-12	1.8043e-09
cg24085655	6	35436189	RPL10A	1stExon;5'UTR	Island	0.0268702	0.866397	-4.07602	8.15579	4.3141e-12	1.82349e-09
cg25721625	10	44880236	CXCL12	Body;Body;Body	Island	0.0340405	0.619122	-3.3377	8.15486	4.33211e-12	1.8294e-09
cg00666849	2	85839032	C2orf68	1stExon	Island	0.0348976	0.860357	-3.83721	8.15265	4.37529e-12	1.84593e-09
cg26752655	20	23331282	NXT1	TSS200	Island	0.0134157	0.590822	-4.68215	8.15235	4.38128e-12	1.84675e-09
cg24565496	16	1021302	LMF1	TSS1500	Island	0.0255297	0.75717	-4.21615	8.14856	4.45648e-12	1.87671e-09
cg08304120	11	65381096	MAP3K11	1stExon	N_Shore	0.0181909	0.746104	-4.68421	8.14764	4.47495e-12	1.88275e-09
cg07361491	18	19749535	GATA6	5'UTR;1stExon	Island	0.0261094	0.524765	-3.46209	8.14725	4.48277e-12	1.8843e-09
cg04210100	2	9614471	IAH1	TSS200	Island	0.0615958	1.00724	-3.19104	8.147	4.48772e-12	1.88465e-09
cg07378091	19	12662277	ZNF564	1stExon;5'UTR	Island	0.0290305	0.605017	-3.54751	8.14547	4.51882e-12	1.89596e-09
cg11995741	6	166797367	BRP44L	TSS1500	S_Shore	0.0124275	0.644546	-5.31043	8.14499	4.52849e-12	1.89827e-09
cg09567439	15	60297694	FOXB1	Body	Island	0.0452899	0.622643	-2.94317	8.14168	4.59639e-12	1.92497e-09
cg26736450	2	63278211	OTX1	5'UTR	Island	0.0143752	0.798148	-5.19486	8.1406	4.61873e-12	1.93255e-09
cg24095088	6	160210874	MRPL18	TSS1500;TSS200;TSS200	Island	0.0426792	0.823234	-3.50172	8.13982	4.63498e-12	1.93757e-09
cg26836577	19	13049292	CALR	TSS200	Island	0.0125532	0.602499	-4.7528	8.13939	4.64389e-12	1.93874e-09
cg02567119	10	102891045	TLX1	TSS200;TSS200	Island	0.0128719	0.785705	-5.48174	8.1391	4.64995e-12	1.93874e-09
cg24170511	14	23341280	LRP10	5'UTR;1stExon	Island	0.00729908	0.702434	-5.96543	8.13907	4.65053e-12	1.93874e-09
cg10541361	1	235667946	B3GALNT2	TSS200	Island	0.0152935	0.700121	-4.83575	8.13818	4.66915e-12	1.94473e-09
cg16497424	10	135191798	PAOX	TSS1500;TSS1500;TSS1500	Island	0.020015	0.851646	-4.80149	8.13797	4.67361e-12	1.94481e-09
cg20042798	3	13036713	IQSEC1	Body	S_Shore	0.0354877	0.374222	-2.45325	8.1375	4.68353e-12	1.94716e-09
cg10156586	16	89160039	ACSF3	TSS1500;TSS1500;TSS1500	Island	0.0301216	0.675876	-3.85428	8.13583	4.71879e-12	1.96003e-09
cg22237735	2	74730580	LOC151534	Body;TSS200	Island	0.028805	0.587398	-3.69994	8.13343	4.76984e-12	1.97943e-09
cg10368447	16	68273959	ESRP2 (dist=3822)		Island	0.0110386	0.603653	-5.17366	8.1315	4.81128e-12	1.99326e-09
cg23564550	3	193854912	HES1	Body	Island	0.0301722	0.72153	-3.77701	8.13148	4.81191e-12	1.99326e-09
cg23808521	12	120639051	RPLP0	TSS200;TSS200	Island	0.0123948	0.50751	-4.64915	8.12886	4.86878e-12	2.01362e-09
cg18251360	22	20067313	DGCR8	TSS1500	N_Shore	0.0267184	0.954954	-4.66887	8.12881	4.86988e-12	2.01362e-09
cg20020464	6	1610102	FOXC1	TSS1500	Island	0.0287074	0.751869	-3.94131	8.12519	4.94959e-12	2.04416e-09
cg22514674	12	56473743	ERBB3	TSS200;TSS200	Island	0.015001	0.540269	-4.45646	8.12505	4.95271e-12	2.04416e-09
cg09116251	11	797747	SLC25A22		Island	0.0251701	0.689268	-3.97275	8.12419	4.9719e-12	2.05023e-09
cg09387687	3	110791400	PVRL3	Body	Island	0.0259542	0.674789	-3.94561	8.12156	5.03108e-12	2.07275e-09
cg05128992	18	3450160	TGIF1	5'UTR;5'UTR;Body;5'UTR;TSS200;TSS1500;TSS1500	Island	0.0103735	0.651156	-5.35731	8.12001	5.0663e-12	2.08448e-09
cg18039855	11	57434952	ZDHHC5	TSS1500	N_Shore	0.0244958	0.717027	-4.14213	8.1199	5.06868e-12	2.08448e-09
cg26298038	22	17565904	IL17RA	1stExon;5'UTR	Island	0.0397984	0.771068	-3.22428	8.11961	5.07525e-12	2.0853e-09
cg06893225	1	24306863	SFRS13A	TSS200;TSS200	Island	0.0558301	1.10792	-3.33175	8.11861	5.09803e-12	2.09278e-09
cg16715692	19	1104863	GPX4	1stExon;Body;Body	Island	0.00517844	0.529434	-5.82387	8.11723	5.1299e-12	2.10397e-09
cg07256029	18	2906750	EMILIN2	Body	Island	0.0193252	0.757744	-4.6689	8.11561	5.16738e-12	2.11743e-09
cg26189983	1	12227700	TNFRSF1B	Body	Island	0.0158551	0.690755	-4.72178	8.11409	5.20269e-12	2.12999e-09
cg07057177	7	132261393	PLXNA4	TSS200;TSS200;5'UTR	Island	0.030832	0.666888	-3.86004	8.11329	5.22136e-12	2.13572e-09
cg14735242	2	64371651	PELI1	TSS200	Island	0.0227987	0.803287	-4.50549	8.11188	5.25462e-12	2.14739e-09
cg24765188	8	81399285	ZBTB10	1stExon;1stExon	Island	0.0211968	0.609245	-3.91838	8.10805	5.34566e-12	2.18264e-09
cg20560141	12	90104064	LOC338758	Body	Island	0.027191	0.672693	-3.90261	8.10753	5.35826e-12	2.18583e-09
cg26546105	7	100168143	SAP25 (dist=1708)		Island	0.0179383	0.755679	-4.77551	8.10703	5.37025e-12	2.18876e-09
cg18100007	17	29815661	RAB11FIP4	Body	Island	0.0145721	0.701378	-4.86118	8.10645	5.38427e-12	2.19252e-09
cg27413118	2	238969595	SCLY	TSS200	Island	0.023114	0.550597	-3.65444	8.10593	5.3968e-12	2.19566e-09
cg25632648	11	77899776	KCTD21	TSS200;TSS200	Island	0.00839453	0.81357	-5.90753	8.10538	5.41019e-12	2.19915e-09
cg07383443	12	118573736	PEBP1	TSS200	Island	0.0202232	0.723276	-4.48103	8.10397	5.44465e-12	2.21118e-09
cg21753290	20	37376903	ACTR5	TSS200	Island	0.013163	0.674717	-4.95365	8.10252	5.48011e-12	2.2236e-09
cg04588550	15	82337218	MEX3B	Body	Island	0.0138587	0.844299	-5.37662	8.09851	5.57962e-12	2.26178e-09
cg19047861	9	137001027	WDR5	TSS200	Island	0.0102063	0.582146	-5.10777	8.09833	5.58411e-12	2.26178e-09
cg05877143	18	60986754	BCL2	TSS200;TSS200	Island	0.0198198	0.492382	-3.79335	8.09762	5.60195e-12	2.26699e-09
cg16706496	2	97523911	ANKRD39	TSS200	Island	0.0192013	0.588623	-4.11203	8.09708	5.61565e-12	2.26889e-09
cg20760507	2	242577535	THAP4	TSS1500;Body;Body	S_Shore	0.0034658	0.348111	-5.9443	8.09704	5.6166e-12	2.26889e-09
cg18080903	5	179499337	RNF130	TSS1500	Island	0.0329594	0.521004	-3.38526	8.09676	5.62377e-12	2.26978e-09
cg08526825	16	2802229	SRRM2	TSS200;Body	Island	0.00911763	0.580167	-5.50126	8.09654	5.62932e-12	2.27001e-09
cg11656992	17	79818741	P4HB	TSS200	Island	0.0206627	0.696073	-4.44093	8.09553	5.6548e-12	2.27788e-09
cg02640306	2	191745287	GLS	TSS1500	Island	0.0175356	0.618115	-4.41069	8.09537	5.65883e-12	2.27788e-09
cg23012527	1	201508712	RPS10P7 (dist=18991)		Island	0.0280506	0.802095	-4.31792	8.09412	5.69089e-12	2.28877e-09
cg10648908	22	43253189	ARFGAP3	1stExon;5'UTR;1stExon;5'UTR	Island	0.0173231	0.560724	-4.17102	8.09115	5.76718e-12	2.3174e-09
cg25700848	6	7911417	TXNDC5	TSS1500;TSS1500	Island	0.0174115	0.748776	-4.90883	8.08698	5.87608e-12	2.35908e-09
cg10101463	1	202780506	PCAT6		Island	0.019652	1.06877	-5.12277	8.08632	5.89361e-12	2.36404e-09
cg04347582	3	128205496	GATA2	Body;Body;Body	Island	0.0589451	0.77942	-3.13356	8.08563	5.91195e-12	2.36932e-09
cg23097985	8	22552961	EGR3 (dist=2145)		Island	0.0150151	0.615938	-4.68978	8.08511	5.92582e-12	2.37279e-09
cg25872752	19	920370	KISS1R	Body	Island	0.0347773	0.911373	-4.09427	8.08466	5.93776e-12	2.37349e-09
cg19287139	10	75634631	CAMK2G	TSS1500;TSS1500;TSS1500;TSS1500;TSS1500	Island	0.0220347	0.512855	-3.61851	8.08465	5.93798e-12	2.37349e-09
cg09771049	17	66031798	KPNA2	TSS200	Island	0.0379985	0.730014	-3.25314	8.08214	6.00529e-12	2.39773e-09
cg13189086	15	23034679	NIPA2	TSS1500;TSS1500;TSS1500;TSS1500	Island	0.0294481	0.731777	-4.01838	8.082	6.00913e-12	2.39773e-09
cg21550006	2	97760606	FAHD2B	TSS200	Island	0.0342471	0.676625	-3.3328	8.07942	6.07899e-12	2.42348e-09
cg01477633	10	71078714	HK1	Body;Body;1stExon;Body;Body	Island	0.0184019	0.62498	-4.2909	8.07877	6.09686e-12	2.42848e-09
cg13934093	19	4458039	UBXN6	TSS1500	Island	0.0293814	0.859517	-4.30137	8.07586	6.17701e-12	2.45826e-09
cg21961527	12	113905475	LHX5	Body	Island	0.00974521	0.671115	-5.49418	8.07079	6.31911e-12	2.51262e-09
cg12643366	6	31783377	HSPA1A	1stExon;TSS1500;5'UTR	Island	0.0280702	0.645626	-3.79003	8.06946	6.35695e-12	2.52244e-09
cg09852920	17	48277216	COL1A1	Body	Island	0.0171866	0.90539	-5.0243	8.06944	6.35771e-12	2.52244e-09
cg13518530	19	13030150	SYCE2	TSS200	Island	0.0249889	1.01323	-4.88027	8.06934	6.36039e-12	2.52244e-09
cg13790879	2	239336104	ASB1	Body	Island	0.0321228	0.738536	-3.80758	8.06893	6.3723e-12	2.52496e-09
cg09576882	5	6714987	POLS	5'UTR	S_Shore	0.0195121	0.782649	-4.8032	8.06709	6.42505e-12	2.54366e-09
cg11856542	4	37245707	KIAA1239	TSS1500	Island	0.0381233	0.630741	-3.23367	8.06535	6.47551e-12	2.56053e-09
cg12980900	19	19143823	SFRS14	5'UTR;TSS1500;5'UTR	N_Shore	0.0308475	0.789566	-4.10122	8.06523	6.4789e-12	2.56053e-09
cg14258555	19	50180725	PRMT1	Body;5'UTR;Body	Island	0.00906797	0.896979	-5.58675	8.06447	6.50112e-12	2.56709e-09
cg13692433	11	112832159	NCAM1	1stExon;5'UTR;5'UTR;1stExon;5'UTR;1stExon	N_Shore	0.016645	0.523987	-4.3251	8.06422	6.5083e-12	2.5677e-09
cg09176995	5	68389849	SLC30A5	TSS200;5'UTR;1stExon	Island	0.0120513	0.517887	-4.51428	8.06206	6.5719e-12	2.59055e-09
cg00265238	7	39989474	CDK13	TSS1500;TSS1500	Island	0.0202071	0.667426	-4.1297	8.06095	6.60478e-12	2.60126e-09
cg02043083	6	150070997	PCMT1	1stExon	Island	0.0291681	0.745174	-3.89037	8.05976	6.64007e-12	2.6129e-09
cg25509782	9	108210743	FSD1L	Body;Body;Body	Island	0.0220899	0.650796	-4.167	8.05495	6.78495e-12	2.66556e-09
cg04337688	16	89557739	ANKRD11	TSS1500	Island	0.0170831	0.7959	-5.06049	8.05486	6.78764e-12	2.66556e-09
cg27268513	11	9596214	WEE1	TSS200;Body	Island	0.0285581	0.677536	-3.72189	8.05474	6.7914e-12	2.66556e-09
cg05215767	12	6388159	PLEKHG6 (dist=31441)		Island	0.0167202	0.474459	-4.04506	8.05412	6.81038e-12	2.67041e-09
cg25563616	16	8962190	CARHSP1	1stExon;5'UTR;5'UTR	Island	0.0167067	0.672275	-4.47676	8.05395	6.81549e-12	2.67041e-09
cg02582183	11	695543	TMEM80	TSS200;TSS200;5'UTR;1stExon	Island	0.0112807	0.771895	-5.39757	8.05282	6.85012e-12	2.68168e-09
cg25767985	11	43965591	C11orf96 (dist=157)		Island	0.0309098	0.90498	-4.26101	8.04927	6.96027e-12	2.72048e-09
cg09486567	20	18038510	OVOL2	1stExon;5'UTR	Island	0.0136682	0.540023	-4.859	8.04924	6.96116e-12	2.72048e-09
cg11026954	2	132250549	FAM128A	TSS1500;Body	Island	0.00587024	0.533913	-5.77981	8.04584	7.06806e-12	2.75989e-09
cg13956692	9	137029201	RNU6ATAC (dist=359)		Island	0.0174181	0.761196	-4.57037	8.04465	7.1059e-12	2.77229e-09
cg02006147	2	74734710	PCGF1	1stExon	Island	0.0187111	0.604784	-4.13154	8.04233	7.18032e-12	2.79893e-09
cg06784845	3	133614993	RAB6B	TSS1500	Island	0.0348526	0.602225	-3.39828	8.04094	7.22519e-12	2.81402e-09
cg15796682	11	506809	RNH1	1stExon;5'UTR;5'UTR;5'UTR;5'UTR;5'UTR;5'UTR;1stExon;1stExon;5'UTR;1stExon;5'UTR	Island	0.0212183	0.70041	-4.40178	8.03978	7.26312e-12	2.82637e-09
cg15463803	4	113436765	NEUROG2	5'UTR	Island	0.0304988	0.807024	-4.17596	8.0366	7.36754e-12	2.86457e-09
cg17360140	4	128886135	C4orf29	TSS1500;Body	Island	0.0393475	1.27269	-4.5493	8.03544	7.40584e-12	2.877e-09
cg10037053	6	30181425	TRIM26	TSS1500	Island	0.0296461	0.609702	-3.47816	8.03477	7.42801e-12	2.88316e-09
cg20670292	2	131099506	IMP4	TSS1500;Body	Island	0.0259085	0.733835	-4.03607	8.03437	7.44143e-12	2.88591e-09
cg24870774	11	61583342	MIR1908	TSS1500;Body	Island	0.017079	0.753228	-4.81031	8.03366	7.46543e-12	2.89276e-09
cg24778909	17	54670875	NOG	TSS200	Island	0.0201851	0.507711	-3.64587	8.03335	7.47553e-12	2.89422e-09
cg15332441	14	81902154	STON2 (dist=8405)		Island	0.017274	0.465805	-3.90643	8.03035	7.57712e-12	2.93106e-09
cg10442913	1	116915309	ATP1A1	TSS1500;TSS1500	Island	0.0215002	0.599009	-4.2549	8.02984	7.59421e-12	2.93518e-09
cg09784081	7	130792059	FLJ43663	TSS1500;Body	Island	0.0242003	0.777383	-4.44217	8.02913	7.61866e-12	2.94137e-09
cg02929310	3	182896870	MCF2L2	3'UTR	N_Shore	0.0319338	0.80503	-3.75053	8.029	7.62313e-12	2.94137e-09
cg25423402	1	185286075	IVNS1ABP	5'UTR	Island	0.0237284	0.925279	-4.71465	8.02697	7.69282e-12	2.96575e-09
cg26907351	6	2765585	WRNIP1	TSS200;TSS200	Island	0.0153498	0.92418	-5.3037	8.02493	7.7634e-12	2.99044e-09
cg24395128	17	57184525	TRIM37	TSS1500;TSS1500	S_Shore	0.0262864	0.703525	-3.95912	8.0245	7.77871e-12	2.99135e-09
cg05872706	6	1383982	FOXF2 (dist=6085)		Island	0.0259695	0.797782	-4.45351	8.02449	7.77888e-12	2.99135e-09
cg21295104	22	29168639	CCDC117	TSS200	Island	0.0171664	0.407756	-3.58572	8.02317	7.82526e-12	3.00665e-09
cg00906147	4	39979791	PDS5A	TSS1500;TSS1500;TSS1500	Island	0.0258121	0.708351	-4.14874	8.0222	7.85937e-12	3.01525e-09
cg17473382	17	59489098	C17orf82	TSS200	Island	0.0356157	1.14237	-4.61614	8.02215	7.86086e-12	3.01525e-09
cg09572053	6	34360501	NUDT3	TSS200	Island	0.00774645	0.704022	-5.93314	8.01978	7.945e-12	3.04293e-09
cg08703520	19	58978336	ZNF324	TSS200	Island	0.0423386	0.758451	-3.3049	8.01974	7.94639e-12	3.04293e-09
cg19303637	13	24153954	TNFRSF19	5'UTR;5'UTR	Island	0.0235624	0.5382	-3.68664	8.01885	7.9784e-12	3.05263e-09
cg15624725	16	30381887	TBC1D10B	TSS1500	Island	0.0224544	0.542197	-3.69235	8.01854	7.98946e-12	3.0543e-09
cg26433102	6	391441	IRF4	TSS1500	Island	0.0174732	0.605876	-4.20613	8.01722	8.03701e-12	3.0699e-09
cg05469759	16	58498456	NDRG4	TSS1500;5'UTR;Body	Island	0.0315333	0.671746	-3.79042	8.01517	8.11104e-12	3.09559e-09
cg16114773	1	20209461	OTUD3	Body	Island	0.0485437	0.8653	-3.3608	8.01255	8.20685e-12	3.12954e-09
cg02994863	1	64059297	PGM1	1stExon	Island	0.0360779	1.0107	-3.99111	8.01124	8.25558e-12	3.14483e-09
cg16240060	3	48956015	ARIH2	TSS1500;1stExon	Island	0.0109917	0.767244	-5.58244	8.0111	8.26074e-12	3.14483e-09
cg23472502	6	42420509	TRERF1	TSS1500	Island	0.0249718	0.939855	-4.65546	8.00656	8.43044e-12	3.2047e-09
cg21599869	2	239335445	ASB1	TSS200	Island	0.0192818	0.581815	-3.93697	8.00644	8.43518e-12	3.2047e-09
cg24695828	19	36980257	ZNF566	5'UTR;5'UTR;5'UTR;5'UTR	Island	0.0280602	0.545915	-3.34994	8.00634	8.43909e-12	3.2047e-09
cg22183605	5	126112660	LMNB1	TSS200	Island	0.00918397	0.500797	-4.99452	8.00615	8.44627e-12	3.20475e-09
cg26522057	16	67184562	B3GNT9	5'UTR	Island	0.0178751	0.627411	-4.26418	8.00482	8.49657e-12	3.22116e-09
cg01755369	19	10764728	ILF3	TSS1500;TSS1500;TSS1500;TSS1500;TSS200;TSS1500	Island	0.00883938	0.60038	-5.5513	8.00461	8.50485e-12	3.22162e-09
cg09079593	5	180632555	TRIM7	TSS1500;TSS1500;TSS1500;TSS1500;TSS1500	Island	0.0179426	0.489386	-4.02497	8.00318	8.55931e-12	3.23796e-09
cg13909342	9	71736854	TJP2	5'UTR	Island	0.0215134	0.669652	-4.22466	8.00311	8.56219e-12	3.23796e-09
cg00544901	19	49999417	RPS11	TSS1500	Island	0.0550811	1.5262	-4.21546	8.00274	8.57644e-12	3.24067e-09
cg24598330	12	95467350	NR2C1	5'UTR;1stExon;1stExon;1stExon;5'UTR;5'UTR	Island	0.00934948	0.494875	-5.01905	8.00218	8.59792e-12	3.24459e-09
cg11432034	3	13520913	HDAC11	TSS1500;TSS1500	Island	0.0168511	0.643222	-4.54112	8.0021	8.60106e-12	3.24459e-09
cg04891921	3	134514173	EPHB1	TSS200	Island	0.0270817	0.533836	-3.48996	7.99676	8.80965e-12	3.32053e-09
cg01719220	16	58035188	C16orf57	TSS200;TSS1500	Island	0.016927	0.744395	-4.73339	7.99607	8.837e-12	3.32809e-09
cg04025590	1	26560450	CCDC21	TSS1500	Island	0.0201797	0.770233	-4.62164	7.99373	8.93021e-12	3.36042e-09
cg07947533	17	2297396	MNT	Body	Island	0.0123006	0.680348	-5.17192	7.99011	9.07643e-12	3.41263e-09
cg17611765	17	46703945	HOXB9	TSS200	Island	0.0208774	0.648559	-4.14274	7.98648	9.22541e-12	3.46578e-09
cg08951907	17	18218556	TOP3A	TSS1500;TSS200	Island	0.0273071	0.558603	-3.45538	7.98625	9.23471e-12	3.46642e-09
cg24097153	12	122231765	RHOF	TSS200	Island	0.021087	0.748602	-4.45741	7.98473	9.298e-12	3.4872e-09
cg22832139	19	1940594	CSNK1G2	TSS1500	Island	0.0226733	0.616402	-4.12931	7.98455	9.30535e-12	3.4872e-09
cg12616277	3	138153763	ESYT3	1stExon	Island	0.0266772	0.533833	-3.59818	7.98375	9.33908e-12	3.49697e-09
cg03099482	7	113725376	FOXP2 (dist=987)		Island	0.0288576	0.663804	-4.00389	7.98169	9.42556e-12	3.52645e-09
cg18064152	8	23082721	TNFRSF10A	TSS200	Island	0.00470017	0.433627	-5.50964	7.9791	9.53592e-12	3.56481e-09
cg13251891	6	7543091	DSP	Body;Body	Island	0.0358518	0.572967	-3.20911	7.97683	9.63322e-12	3.59824e-09
cg22834998	5	172755995	STC2	5'UTR;1stExon	Island	0.0409597	0.581245	-3.2495	7.97545	9.69329e-12	3.61772e-09
cg05924022	10	30723367	MAP3K8	5'UTR	Island	0.0121993	0.588781	-4.75795	7.97308	9.7969e-12	3.6534e-09
cg10115490	5	56111596	MAP3K1	1stExon	Island	0.0262813	0.534873	-3.49795	7.97281	9.80873e-12	3.65482e-09
cg25099087	2	201172481	SPATS2L	5'UTR;5'UTR;5'UTR;5'UTR	Island	0.0276792	0.587278	-3.91014	7.9723	9.83113e-12	3.66017e-09
cg04730665	2	236403704	AGAP1	Body;Body	Island	0.0539327	0.517286	-2.3326	7.97128	9.87643e-12	3.67404e-09
cg01638025	8	25041768	DOCK5	TSS1500	N_Shore	0.0395467	0.554003	-2.9279	7.96976	9.94381e-12	3.69609e-09
cg15698851	8	29940391	TMEM66	1stExon	Island	0.0351997	0.705566	-3.51568	7.96951	9.95482e-12	3.69717e-09
cg25498327	5	68389852	SLC30A5	TSS200;5'UTR;1stExon	Island	0.0227553	0.697965	-4.1275	7.96662	1.00847e-11	3.74236e-09
cg26442458	11	65728985	SART1	TSS200		0.0276975	0.871325	-4.23042	7.96608	1.01091e-11	3.74836e-09
cg11728900	10	13203459	MCM10	TSS200;TSS200	Island	0.0538987	0.971929	-3.53727	7.96543	1.01386e-11	3.75625e-09
cg05658858	10	135121916	TUBGCP2	5'UTR;TSS1500	N_Shore	0.0102806	0.610859	-4.99311	7.96465	1.01742e-11	3.76637e-09
cg10789808	5	6633262	NSUN2	TSS200;TSS1500	Island	0.0428942	0.972646	-3.74415	7.96421	1.01946e-11	3.77088e-09
cg12048358	17	65373728	PITPNC1	TSS200;TSS200	Island	0.0144185	0.674609	-4.88979	7.96269	1.02644e-11	3.79359e-09
cg05137680	5	138729068	LOC389333	1stExon	Island	0.0373613	0.80148	-3.55252	7.96181	1.03047e-11	3.80542e-09
cg11014794	10	93999688	CPEB3	Body	Island	0.0473879	0.624976	-2.76465	7.95975	1.04003e-11	3.83762e-09
cg25303336	6	33756862	LEMD2	1stExon	Island	0.0166323	0.485226	-3.92694	7.95914	1.0429e-11	3.84508e-09
cg04576025	5	1386550	SLC6A3 (dist=6353)		Island	0.0350335	0.63361	-3.2031	7.95884	1.0443e-11	3.84714e-09
cg04912466	11	63742028	COX8A	TSS200	Island	0.0206875	0.71011	-4.32959	7.95825	1.04705e-11	3.85323e-09
cg01532080	19	18529846	SSBP4	TSS1500;TSS1500	Island	0.0341591	0.759508	-4.10041	7.95811	1.04772e-11	3.85323e-09
cg00945234	1	50886411	DMRTA2	Body	Island	0.0399826	0.548161	-3.17442	7.95795	1.04849e-11	3.85323e-09
cg05422897	2	113403145	SLC20A1	TSS1500	Island	0.0184135	0.60243	-4.19475	7.95733	1.0514e-11	3.86081e-09
cg08785155	1	169076388	ATP1B1	Body;Body	Island	0.0335862	0.534547	-3.49828	7.95705	1.0527e-11	3.86248e-09
cg24064055	8	145104176	OPLAH (dist=1989)		Island	0.0148067	0.60229	-4.70538	7.95624	1.05653e-11	3.87342e-09
cg04078251	16	29802448	KIF22	Body	Island	0.0193095	0.565422	-4.2368	7.95568	1.0592e-11	3.88009e-09
cg15091323	2	60780474	BCL11A	1stExon;1stExon;1stExon;5'UTR;5'UTR;5'UTR	N_Shore	0.0292304	0.684656	-4.20096	7.95506	1.06216e-11	3.88782e-09
cg22505891	8	22014441	LGI3	TSS200	Island	0.0250853	0.591404	-3.708	7.95481	1.06332e-11	3.88895e-09
cg11329235	1	24969260	SRRM1	TSS1500	Island	0.0102984	0.506022	-4.78712	7.95395	1.06745e-11	3.90094e-09
cg03989322	5	68389537	SLC30A5	TSS1500;TSS1500	N_Shore	0.0238439	0.637494	-3.9309	7.95332	1.07046e-11	3.90877e-09
cg22691796	8	48872876	MCM4	TSS1500;TSS1500;TSS200;TSS200	Island	0.0306831	0.710248	-3.90789	7.953	1.072e-11	3.91129e-09
cg21442773	1	236029828	LYST	5'UTR	Island	0.029302	0.780202	-4.02633	7.95217	1.076e-11	3.92273e-09
cg23515325	19	1194462	STK11 (dist=11334)		Island	0.0340385	0.917921	-4.26719	7.9512	1.0807e-11	3.93671e-09
cg23714408	4	154710873	SFRP2	TSS1500	N_Shore	0.0351612	0.461192	-3.23315	7.95032	1.08498e-11	3.94918e-09
cg06183820	6	2972097	SERPINB6	TSS200	S_Shore	0.0233012	0.869495	-4.67276	7.95013	1.08588e-11	3.94927e-09
cg22167839	7	35840133	SEPT7	TSS1500;TSS1500	Island	0.0295582	0.751902	-3.86897	7.94884	1.09219e-11	3.96905e-09
cg25718196	18	9914102	VAPA	1stExon;5'UTR;1stExon;5'UTR	Island	0.0175053	0.580727	-4.20427	7.94836	1.09452e-11	3.97438e-09
cg17751867	5	32173610	GOLPH3	Body	Island	0.0399414	1.06682	-4.01938	7.94703	1.10108e-11	3.99369e-09
cg07899956	17	74261249	FAM100B	TSS200	Island	0.0393663	0.45418	-2.297	7.94693	1.10159e-11	3.99369e-09
cg27559630	5	134241181	PCBD2	Body	Island	0.00684384	0.5919	-5.6147	7.94402	1.11604e-11	4.04284e-09
cg07813961	3	48956311	C3orf71	1stExon;5'UTR;1stExon	Island	0.0121738	0.508385	-4.3251	7.94142	1.12912e-11	4.08698e-09
cg14119263	10	5708327	ASB13	Body;Body	Island	0.0217538	0.836075	-4.62307	7.94103	1.1311e-11	4.0909e-09
cg06498720	2	73147481	EMX1	Body	Island	0.0124832	0.546218	-4.9478	7.9398	1.13735e-11	4.11025e-09
cg24008801	19	2151667	AP3D1	TSS200;TSS200	Island	0.00726376	0.571149	-5.38099	7.93759	1.14871e-11	4.14804e-09
cg06787431	3	185827293	ETV5	TSS1500	S_Shore	0.0216948	0.845848	-4.87255	7.93604	1.15669e-11	4.17354e-09
cg20908936	7	113726250	FOXP2 (dist=113)		Island	0.0209071	0.790115	-4.71756	7.93493	1.16247e-11	4.19107e-09
cg16632433	5	180649677	TRIM41	TSS1500;TSS1500	Island	0.0239375	0.692076	-4.2863	7.93334	1.17081e-11	4.21573e-09
cg10952801	17	43568353	PLEKHM1	TSS1500;TSS1500;TSS1500	Island	0.0139199	0.82349	-5.29693	7.93324	1.17133e-11	4.21573e-09
cg09397900	16	2070528	NPW	Body	Island	0.0157038	0.641033	-4.89234	7.9331	1.17208e-11	4.21573e-09
cg03509024	3	10184013	VHL	Body;Body	S_Shore	0.0224897	0.722462	-4.23347	7.93281	1.17359e-11	4.21785e-09
cg24618716	2	232573223	PTMA	TSS200;TSS200	Island	0.0131701	0.585472	-4.87243	7.92958	1.1907e-11	4.27595e-09
cg12064008	1	32827730	LOC100128071	1stExon;5'UTR;TSS200	Island	0.0219107	0.70493	-4.50545	7.92917	1.19288e-11	4.27929e-09
cg24722749	1	24969476	SRRM1	TSS200	Island	0.0152878	0.746782	-4.98829	7.92905	1.19351e-11	4.27929e-09
cg09238470	16	30007069	HIRIP3	5'UTR;TSS1500;1stExon	Island	0.00735373	0.482473	-5.36416	7.92876	1.1951e-11	4.28163e-09
cg18281743	5	172755856	STC2	5'UTR;1stExon	Island	0.0363069	0.94033	-4.29201	7.92713	1.20386e-11	4.30965e-09
cg02839220	16	4400790	Magmas	Body	N_Shore	0.0284817	0.808725	-4.01073	7.92688	1.20518e-11	4.31098e-09
cg04163540	7	30174240	C7orf41	TSS1500	Island	0.0300108	0.689382	-3.81465	7.92461	1.21751e-11	4.34845e-09
cg05786661	4	55525106	KIT	Body;Body	Island	0.0354704	0.563836	-3.13941	7.92439	1.21871e-11	4.34845e-09
cg05988158	22	51021418	CHKB-CPT1B	Body;5'UTR;TSS200;1stExon	Island	0.0181983	0.67732	-4.50147	7.9243	1.2192e-11	4.34845e-09
cg02126788	1	116381660	NHLH2	5'UTR;5'UTR	Island	0.0407059	0.585399	-3.2896	7.92425	1.21947e-11	4.34845e-09
cg19510792	5	16935695	MYO10	Body	Island	0.00798299	0.688309	-5.82465	7.92357	1.22324e-11	4.35847e-09
cg05082095	1	155099843	EFNA1	TSS1500;TSS1500	Island	0.0322929	0.675515	-3.64771	7.923	1.22634e-11	4.36333e-09
cg22522926	2	131851181	FAM168B	TSS200	Island	0.0234844	0.511555	-3.54356	7.92297	1.22651e-11	4.36333e-09
cg26020585	1	235491765	GGPS1	5'UTR;TSS1500;1stExon;TSS200;TSS1500;TSS200	Island	0.019916	0.731128	-4.50875	7.92249	1.22917e-11	4.36937e-09
cg23317683	7	99698554	MCM7	Body;TSS200;TSS1500	Island	0.016768	0.749042	-4.84209	7.92022	1.2417e-11	4.41048e-09
cg24458288	18	12702185	CEP76	Body;TSS1500	Island	0.0314947	0.620657	-3.52755	7.91733	1.25792e-11	4.46463e-09
cg00042874	17	40830166	PLEKHH3	TSS1500	N_Shore	0.00522273	0.529757	-6.00451	7.9162	1.26433e-11	4.48387e-09
cg11441894	2	111878296	BCL2L11	TSS200;TSS200;TSS200	Island	0.00812321	0.600764	-5.28222	7.91594	1.26577e-11	4.4855e-09
cg13854983	2	136875315	CXCR4	Body	Island	0.00266327	0.467587	-6.63465	7.93123	1.2734e-11	4.50902e-09
cg02750587	1	85156370	SSX2IP	TSS200;TSS200;TSS1500;TSS200;TSS1500	Island	0.0341422	0.738294	-3.54622	7.91372	1.27846e-11	4.51662e-09
cg07721779	20	32891238	AHCY	5'UTR;TSS200	Island	0.00847996	0.608338	-5.51241	7.91371	1.2785e-11	4.51662e-09
cg01532694	8	8243576	PRAG1 (dist=4318)		Island	0.0427302	0.971707	-3.80587	7.91371	1.27851e-11	4.51662e-09
cg03956646	8	143750859	JRK	5'UTR;5'UTR	Island	0.00605959	0.704259	-6.04122	7.91243	1.28583e-11	4.53894e-09
cg00435006	16	1877199	HAGH	TSS200;TSS200;TSS200;TSS200;TSS200	Island	0.0201801	0.665469	-4.29175	7.91216	1.28744e-11	4.54111e-09
cg23091255	6	64345855	PHF3		Island	0.0108573	0.741464	-5.50536	7.91119	1.29302e-11	4.55726e-09
cg16089416	5	126114228	LMNB1	Body	Island	0.0277833	0.513423	-3.21393	7.9109	1.29468e-11	4.55962e-09
cg13365543	11	9596475	WEE1	1stExon;Body;5'UTR	Island	0.033998	0.440677	-2.6864	7.90925	1.30431e-11	4.58999e-09
cg21687703	20	61568906	DIDO1	5'UTR;5'UTR;5'UTR;TSS1500	Island	0.0195995	0.726055	-4.46943	7.90844	1.30906e-11	4.60314e-09
cg08346494	11	70049962	FADD	Body	S_Shore	0.0218567	0.673243	-4.24334	7.90793	1.31205e-11	4.60717e-09
cg06758329	18	499760	COLEC12	Body	Island	0.0224974	0.823671	-4.76765	7.9079	1.31223e-11	4.60717e-09
cg10948797	17	1957607	HIC1	TSS1500	Island	0.041597	0.950322	-3.84405	7.90567	1.32539e-11	4.64981e-09
cg18530512	19	14186152	MISP3 (dist=277)		S_Shore	0.0180672	0.775839	-5.05067	7.90356	1.33802e-11	4.69049e-09
cg19034708	8	17780168	PCM1	TSS200	Island	0.0389924	1.36581	-4.40549	7.90334	1.33932e-11	4.69145e-09
cg14610189	17	77770879	CBX8	1stExon;5'UTR	Island	0.0161447	0.590033	-4.10737	7.90144	1.35079e-11	4.72799e-09
cg18153213	1	179051012	TOR3A	TSS200	N_Shore	0.020255	0.620816	-4.00637	7.90105	1.35312e-11	4.7294e-09
cg01437571	19	33792148	CEBPA	3'UTR;1stExon	Island	0.0335772	0.549642	-3.58928	7.901	1.35341e-11	4.7294e-09
cg17168838	19	54663528	LENG1	TSS200	Island	0.0653436	1.30015	-3.74399	7.90086	1.3543e-11	4.7294e-09
cg18452324	22	37882397	MFNG	1stExon;1stExon;5'UTR;Body;5'UTR		0.0251816	0.691776	-3.96647	7.90016	1.35853e-11	4.74053e-09
cg27453745	16	86546938	FOXF1	3'UTR	S_Shore	0.0392453	0.827069	-3.74053	7.89958	1.36211e-11	4.74939e-09
cg10780164	10	135149009	CALY	5'UTR	Island	0.0118536	0.551798	-4.88862	7.89855	1.36842e-11	4.76036e-09
cg24639335	11	696374	TMEM80	Body;TSS1500;Body	Island	0.0137859	0.681673	-5.09158	7.89843	1.36912e-11	4.76036e-09
cg09491948	11	62446595	UBXN1	TSS200	Island	0.00476912	0.439913	-5.81175	7.8984	1.36931e-11	4.76036e-09
cg17458653	2	179345078	MIR548N	Body;TSS200	Island	0.0181444	0.641932	-4.529	7.89838	1.36943e-11	4.76036e-09
cg21889472	5	42992555	LOC648987 (dist=22274)		Island	0.0132321	0.585711	-4.48033	7.89819	1.37057e-11	4.7607e-09
cg22493809	1	120838387	FAM72B	TSS1500	Island	0.0203827	0.870454	-4.92705	7.89541	1.38775e-11	4.81671e-09
cg06642177	6	134496341	SGK1	Body;Body;Body;TSS1500	Island	0.102929	1.1877	-2.45269	7.89469	1.39229e-11	4.82878e-09
cg09754948	16	28834200	ATXN2L	TSS1500;TSS1500;TSS1500;TSS1500;TSS1500	Island	0.0245497	0.935577	-4.51461	7.89368	1.39858e-11	4.84691e-09
cg22197033	17	8649004	CCDC42	TSS1500;TSS1500	Island	0.0187304	0.676786	-4.59649	7.89293	1.40332e-11	4.85964e-09
cg25318296	13	100547785	CLYBL	3'UTR	Island	0.0423658	0.809035	-3.6608	7.89136	1.41323e-11	4.89026e-09
cg23693683	3	46924113	PTH1R	5'UTR	Island	0.0240453	0.508877	-3.69956	7.88951	1.42494e-11	4.92703e-09
cg12300498	18	43913565	RNF165	TSS1500	Island	0.0145936	0.747379	-5.21773	7.88891	1.42878e-11	4.93656e-09
cg22437161	7	155605081	SHH	TSS200	Island	0.0321827	0.616001	-3.74184	7.88756	1.43748e-11	4.96289e-09
cg15608939	17	8907074	NTN1 (dist=17783)		Island	0.0415074	0.571081	-3.0946	7.8865	1.44434e-11	4.98278e-09
cg25525207	4	57843836	C4orf14	TSS200;TSS1500	Island	0.0302739	0.998244	-4.42766	7.88545	1.45109e-11	5.0023e-09
cg14617908	4	129730872	PHF17	1stExon;5'UTR;5'UTR;1stExon	Island	0.022907	0.581487	-3.80982	7.88471	1.45595e-11	5.01526e-09
cg14400631	11	14666512	PDE3B	1stExon;TSS1500	Island	0.026586	0.671407	-3.97133	7.88124	1.47877e-11	5.09001e-09
cg18908981	3	43732200	ABHD5	TSS200	Island	0.0254242	0.640597	-3.90917	7.88014	1.48604e-11	5.10756e-09
cg23986671	21	28339262	ADAMTS5	1stExon;5'UTR	Island	0.0673963	0.99107	-3.32764	7.88013	1.48611e-11	5.10756e-09
cg04464219	8	98657199	MTDH	Body	Island	0.0395251	0.592642	-2.95763	7.87905	1.49337e-11	5.12866e-09
cg08167214	16	81040017	CENPN	TSS200;TSS200;TSS200;5'UTR	N_Shore	0.0197416	0.552588	-3.9742	7.87784	1.50146e-11	5.15256e-09
cg17212073	17	7818956	LOC284023	Body	Island	0.0241041	0.675083	-4.10886	7.87609	1.51329e-11	5.18925e-09
cg21197435	1	23671362	HNRNPR	TSS1500;TSS1500;TSS1500;TSS1500	Island	0.0191534	0.754421	-4.70697	7.8754	1.51799e-11	5.20146e-09
cg13409449	10	8097354	GATA3	5'UTR;5'UTR	Island	0.0146969	0.842648	-5.48984	7.87511	1.51994e-11	5.20421e-09
cg20276750	3	52279555	PPM1M	TSS1500;TSS1500	N_Shore	0.0226242	0.617705	-4.0344	7.8749	1.52138e-11	5.20525e-09
cg06090351	1	244615600	ADSS	TSS200	Island	0.0131827	0.536892	-4.62044	7.87381	1.5288e-11	5.22672e-09
cg05135397	12	108956758	ISCU	Body;5'UTR	Island	0.013938	0.572746	-4.47743	7.8734	1.53166e-11	5.23052e-09
cg21144673	22	42017783	PPPDE2	TSS1500;5'UTR	Island	0.0170613	0.708922	-4.70181	7.87332	1.5322e-11	5.23052e-09
cg02987984	7	101457447	CUX1 (dist=1735)		Island	0.0200449	0.669312	-4.36301	7.87205	1.5409e-11	5.25626e-09
cg10947003	16	67218230	KIAA0895L	TSS1500	Island	0.0221255	0.659954	-4.29141	7.87011	1.55439e-11	5.29834e-09
cg17868942	10	115803819	ADRB1	1stExon;5'UTR	Island	0.0271787	0.749212	-4.01379	7.86915	1.56104e-11	5.31703e-09
cg18946478	2	20866414	GDF7	TSS200	Island	0.00985627	0.601734	-5.1949	7.86869	1.5643e-11	5.3239e-09
cg02850821	12	25403680	KRAS	5'UTR;5'UTR		0.0187974	0.531098	-3.87405	7.86853	1.5654e-11	5.3239e-09
cg09818930	16	31106315	VKORC1	TSS200;TSS200	Island	0.021305	0.643372	-4.10541	7.86728	1.57422e-11	5.34799e-09
cg11515196	15	44829065	EIF3J	TSS200	Island	0.0194731	0.743869	-4.47177	7.86719	1.57482e-11	5.34799e-09
cg15814736	11	63439115	ATL3	TSS200	Island	0.0165899	0.986948	-5.4843	7.86674	1.57802e-11	5.35486e-09
cg05171480	13	32420488	EEF1DP3	TSS1500	N_Shore	0.0106161	0.595328	-5.36082	7.86643	1.58023e-11	5.3555e-09
cg03800417	2	232574573	PTMA	Body;Body	Island	0.0126376	0.593101	-4.90006	7.86638	1.58056e-11	5.3555e-09
cg18689253	9	82186806	TLE4	TSS200	Island	0.0229149	0.806812	-4.5434	7.86596	1.58352e-11	5.36156e-09
cg00310215	16	51185346	SALL1	TSS1500;TSS200	Island	0.0621213	0.753702	-2.98332	7.8648	1.59183e-11	5.38568e-09
cg20994084	17	79269488	SLC38A10	TSS1500;TSS1500	S_Shore	0.0185489	1.02543	-5.40418	7.8644	1.59462e-11	5.39113e-09
cg04443357	13	47128300	LRCH1	Body;Body;Body	Island	0.0196481	0.465848	-3.60397	7.86357	1.6006e-11	5.40661e-09
cg14733680	1	116381014	NHLH2	5'UTR;5'UTR	Island	0.0358447	0.509886	-2.84337	7.86328	1.60266e-11	5.40661e-09
cg08303978	15	65822665	PTPLAD1	TSS200	N_Shore	0.00541088	0.436886	-5.67067	7.86327	1.60276e-11	5.40661e-09
cg09750171	1	16826221	CROCCP3 (dist=7024)		Island	0.0207485	0.523052	-4.01716	7.86199	1.61197e-11	5.43366e-09
cg20856882	11	129149916	ARHGAP32 (dist=87822)		Island	0.0294598	0.665947	-3.87537	7.86019	1.62499e-11	5.4735e-09
cg05617744	6	20401944	E2F3	TSS200	N_Shore	0.0160811	0.705976	-4.5411	7.85979	1.62796e-11	5.47946e-09
cg00279406	1	226924739	ITPKB	Body	Island	0.0243487	0.546382	-3.59567	7.85796	1.64134e-11	5.52045e-09
cg24578966	4	84457523	AGPAT9	TSS200	Island	0.016382	0.502867	-4.06023	7.85646	1.6524e-11	5.55352e-09
cg08651378	19	1479370	C19orf25	TSS200	Island	0.00750627	0.620544	-5.79887	7.85356	1.67403e-11	5.62208e-09
cg02570531	18	46479155	SMAD7 (dist=2073)		Island	0.0208912	0.617855	-4.20054	7.85056	1.69663e-11	5.6903e-09
cg25816013	10	124913724	BUB3	TSS200;TSS200	Island	0.00452106	0.51806	-6.11249	7.85054	1.69683e-11	5.6903e-09
cg07743799	20	2821434	FAM113A	TSS200;1stExon;1stExon	Island	0.00379162	0.576836	-6.42605	7.84724	1.72207e-11	5.77068e-09
cg04690289	3	45017999	ZDHHC3	TSS1500;TSS1500;Body;TSS1500;Body	Island	0.0283378	0.864752	-4.26443	7.84371	1.74948e-11	5.85823e-09
cg01320614	2	86115591	ST3GAL5	Body	Island	0.0192666	0.753802	-4.65555	7.84247	1.75927e-11	5.88669e-09
cg05593834	17	35295726	LHX1	Body	Island	0.0349101	0.892953	-4.1942	7.84075	1.77289e-11	5.9279e-09
cg16483490	2	111879711	BCL2L11	5'UTR;5'UTR;5'UTR	Island	0.0324664	0.480284	-2.93952	7.8401	1.77801e-11	5.94068e-09
cg19011063	5	170171465	KCNIP1 (dist=7828)		Island	0.0261498	0.67118	-4.03016	7.83962	1.78183e-11	5.94908e-09
cg21264207	10	64576130	EGR2	TSS200;5'UTR;TSS200;TSS200	Island	0.0140752	0.725664	-5.04013	7.83932	1.78421e-11	5.94922e-09
cg00330502	2	219264282	CTDSP1	TSS1500;TSS200	Island	0.00643028	0.560943	-5.74038	7.83929	1.78448e-11	5.94922e-09
cg22865286	1	1850733	TMEM52	5'UTR;1stExon	Island	0.0128804	0.474205	-4.39931	7.83618	1.8095e-11	6.02822e-09
cg09968620	2	176987383	HOXD9	TSS200	Island	0.0324898	0.60835	-3.72971	7.83387	1.82831e-11	6.08645e-09
cg20167126	11	19735798	NAV2	Body;Body;Body;Body	S_Shore	0.0429819	0.63767	-2.90731	7.83239	1.8405e-11	6.12094e-09
cg04738496	16	2021690	TBL3	TSS1500	N_Shore	0.0223373	0.638906	-4.25262	7.83228	1.84136e-11	6.12094e-09
cg12915591	11	43965360	LOC387763	1stExon;3'UTR	Island	0.0304526	0.89635	-4.35435	7.83116	1.85062e-11	6.14726e-09
cg04557105	10	27529658	ACBD5	5'UTR;5'UTR;1stExon;Body	Island	0.0261743	0.537527	-3.61667	7.83092	1.85264e-11	6.14949e-09
cg01961949	17	79791406	FAM195B	TSS1500;TSS1500;3'UTR	Island	0.011859	0.620093	-5.05278	7.82974	1.86247e-11	6.17161e-09
cg14187685	3	196669272	NCBP2	Body;TSS1500;Body	Island	0.0250828	0.578944	-3.57921	7.82973	1.86258e-11	6.17161e-09
cg11694752	11	75379624	MAP6	TSS200;TSS200	Island	0.0183315	0.818804	-5.02289	7.82963	1.86337e-11	6.17161e-09
cg12480416	8	128806471	PVT1	TSS1500	Island	0.0326798	0.581377	-3.46343	7.8291	1.86779e-11	6.18179e-09
cg10962125	10	99094715	FRAT2	TSS1500	Island	0.0178792	0.462339	-3.74269	7.82892	1.86931e-11	6.18234e-09
cg02921269	14	75894323	JDP2	TSS200;TSS1500;TSS1500	Island	0.0321837	0.784081	-4.11533	7.82768	1.87968e-11	6.21212e-09
cg04528024	13	111366565	ING1	Body;1stExon;TSS1500;5'UTR	Island	0.0245738	0.760481	-4.28306	7.82695	1.88587e-11	6.22805e-09
cg03506502	4	174443567	HAND2 (dist=4083)		Island	0.0712373	0.696777	-2.16839	7.82478	1.90428e-11	6.28431e-09
cg26561196	16	68344680	SLC7A6OS	1stExon;TSS1500	Island	0.0237178	0.570164	-3.51179	7.82377	1.91291e-11	6.30823e-09
cg05414479	2	217497892	IGFBP2	TSS1500	Island	0.0168301	0.754498	-4.8038	7.82337	1.91633e-11	6.31494e-09
cg01719141	9	140513215	C9orf37	5'UTR;1stExon;TSS1500;TSS1500	Island	0.0296442	0.481468	-3.1668	7.82301	1.91944e-11	6.32062e-09
cg24079591	14	103851511	MARK3	TSS200;TSS200;TSS200;TSS200;TSS200	Island	0.0341942	0.550837	-2.94525	7.82191	1.92891e-11	6.3472e-09
cg08965276	16	1030586	SOX8	TSS1500	Island	0.0175724	0.920178	-5.19489	7.82097	1.93709e-11	6.36952e-09
cg02622074	6	10412225	TFAP2A	Body;5'UTR;1stExon;Body	Island	0.0141301	0.603559	-4.9125	7.81887	1.95539e-11	6.42508e-09
cg07944287	19	6110462	RFX2	5'UTR;1stExon;1stExon;5'UTR	Island	0.0125696	0.537501	-4.61734	7.8155	1.98508e-11	6.51793e-09
cg01915994	3	134514472	EPHB1	1stExon;5'UTR	Island	0.0264341	0.595847	-3.68489	7.81402	1.99829e-11	6.5566e-09
cg11716640	1	113933411	MAGI3	TSS200;TSS200	Island	0.0220505	0.533443	-3.65137	7.81136	2.02225e-11	6.63045e-09
cg13970341	9	139923093	ABCA2	TSS1500;5'UTR;Body	Island	0.0211387	0.658891	-4.19627	7.80955	2.03863e-11	6.67749e-09
cg04301800	14	50101980	C14orf104	TSS200;TSS200	Island	0.0197427	0.582767	-4.09489	7.80946	2.03953e-11	6.67749e-09
cg09679923	17	36103036	HNF1B	Body;Body	Island	0.01918	0.583646	-4.51235	7.80857	2.04766e-11	6.6993e-09
cg14298379	6	16128926	MYLIP	TSS1500	N_Shore	0.0242208	0.7534	-4.33458	7.8075	2.05743e-11	6.72643e-09
cg07756148	19	14247627	ASF1B	TSS200	Island	0.0104298	0.562526	-4.92295	7.80728	2.05951e-11	6.72843e-09
cg23459643	5	149109544	PPARGC1B	TSS1500	N_Shore	0.00500317	0.439186	-5.79691	7.80664	2.06544e-11	6.74296e-09
cg11220663	2	70994863	ADD2	5'UTR;5'UTR;5'UTR;5'UTR;5'UTR	Island	0.064159	0.666289	-2.19408	7.80437	2.0865e-11	6.80685e-09
cg26408609	7	87563569	ADAM22	TSS200;TSS200;TSS200;TSS200;TSS200	Island	0.00811485	0.506955	-5.16544	7.80234	2.10553e-11	6.8617e-09
cg11477977	8	29952662	LEPROTL1	TSS1500;TSS1500	Island	0.00778188	0.56557	-5.57734	7.80226	2.10632e-11	6.8617e-09
cg10703845	3	57678924	FAM116A	TSS200	Island	0.0118558	0.565282	-4.79621	7.80077	2.12039e-11	6.90259e-09
cg10168687	19	45970965	FOSB	TSS1500;TSS1500	Island	0.0292605	0.639812	-3.58338	7.80028	2.12507e-11	6.91289e-09
cg17826393	8	67525576	MYBL1	TSS200;TSS200	Island	0.00678847	0.72583	-5.88403	7.8001	2.12677e-11	6.9135e-09
cg09638407	3	142839022	CHST2	5'UTR;1stExon	Island	0.0275415	0.712201	-4.03939	7.79942	2.13324e-11	6.92522e-09
cg16499634	11	130318763	ADAMTS15	TSS200	Island	0.0134497	0.482159	-4.29837	7.7994	2.13342e-11	6.92522e-09
cg01547742	6	32821155	PSMB9	TSS1500;TSS1500;1stExon	Island	0.0140976	0.603512	-4.61855	7.79884	2.13884e-11	6.9379e-09
cg23929674	14	94255493	PRIMA1	TSS1500	Island	0.0345544	0.969236	-4.35398	7.79701	2.1564e-11	6.98986e-09
cg08035105	1	25756455	TMEM57	TSS1500	N_Shore	0.0145988	0.695126	-5.01771	7.79685	2.15794e-11	6.9899e-09
cg25106461	14	105780340	PACS2	TSS1500;TSS1500	Island	0.0277496	0.47553	-3.60695	7.79586	2.16748e-11	7.01583e-09
cg20687038	3	127317259	MCM2	5'UTR;1stExon	Island	0.0114141	0.616776	-4.90577	7.79404	2.18525e-11	7.06832e-09
cg08417687	6	108582627	SNX3	TSS200;TSS200	Island	0.0146359	0.60633	-4.76944	7.79353	2.19027e-11	7.07954e-09
cg00718440	9	21995312	CDKN2BAS	Body;TSS1500	Island	0.0257285	0.578936	-3.70293	7.79269	2.19846e-11	7.10098e-09
cg10597545	19	39340813	HNRNPL	5'UTR;TSS200	Island	0.0108781	0.591844	-5.10168	7.79234	2.20194e-11	7.10718e-09
cg11739541	12	49582842	TUBA1A	5'UTR;1stExon	Island	0.0170685	1.05888	-5.42286	7.79175	2.20777e-11	7.12098e-09
cg03655683	2	63281383	OTX1	Body	N_Shore	0.0309003	0.520164	-3.5007	7.79115	2.21366e-11	7.13491e-09
cg08483876	8	145910754	ARHGAP39		Island	0.0480237	0.532418	-2.63966	7.78955	2.22963e-11	7.18132e-09
cg00891459	1	23670936	HNRNPR	TSS200;TSS200;TSS200;TSS200	Island	0.0133762	0.661839	-4.82099	7.78847	2.24038e-11	7.21086e-09
cg09295573	4	37245514	KIAA1239	TSS1500	Island	0.0303491	0.906245	-4.44864	7.78625	2.2628e-11	7.27787e-09
cg10399165	2	171571007	LOC440925	Body;TSS1500	Island	0.0226183	0.482364	-3.73609	7.78538	2.27158e-11	7.29955e-09
cg05180153	19	11039414	YIPF2	TSS200;TSS200	Island	0.00640356	0.553197	-5.49505	7.78527	2.27274e-11	7.29955e-09
cg14143209	9	132403939	ASB6	Body;Body	Island	0.0167293	0.840783	-5.18074	7.78502	2.27525e-11	7.30086e-09
cg22605179	22	29664171	EWSR1	5'UTR;TSS1500;5'UTR;1stExon;1stExon;1stExon;5'UTR;1stExon;5'UTR;1stExon;5'UTR	Island	0.0298214	1.23421	-4.77436	7.78491	2.27635e-11	7.30086e-09
cg02252000	7	130792943	FLJ43663	TSS1500;Body	N_Shore	0.0217538	0.706785	-4.3214	7.78374	2.28837e-11	7.32952e-09
cg13776499	2	12858298	TRIB2	1stExon;5'UTR;Body	Island	0.0542518	0.903963	-3.30648	7.78373	2.2885e-11	7.32952e-09
cg21605986	5	175788725	KIAA1191	5'UTR;1stExon;1stExon;5'UTR;1stExon;5'UTR	Island	0.0484246	0.89606	-3.48312	7.78099	2.31668e-11	7.41456e-09
cg09211938	19	36870265	ZFP14 (dist=159)		Island	0.0158591	0.567057	-4.45534	7.77819	2.34591e-11	7.50284e-09
cg00007269	19	2945106	ZNF77	TSS200	Island	0.0168799	0.651772	-4.50252	7.77764	2.35163e-11	7.51588e-09
cg00142402	17	75956190	TNRC6C (dist=44126)		S_Shore	0.066495	0.605067	-1.8282	7.77703	2.35815e-11	7.53e-09
cg04278597	1	63154320	DOCK7	TSS1500	Island	0.0395617	0.974442	-3.84533	7.77691	2.35935e-11	7.53e-09
cg01866098	22	24059229	LOC91316	Body	Island	0.0249947	0.673856	-3.82726	7.77567	2.37252e-11	7.56672e-09
cg06851900	1	116915802	ATP1A1	TSS1500;5'UTR;1stExon	Island	0.0026667	0.428878	-6.23285	7.77293	2.40181e-11	7.65478e-09
cg26473728	6	33359147	KIFC1	TSS200	Island	0.012015	0.868934	-5.24805	7.77246	2.40686e-11	7.66553e-09
cg25623934	2	12858483	TRIB2	1stExon;Body	Island	0.0132785	0.680498	-4.76719	7.77127	2.41968e-11	7.70099e-09
cg11365360	3	184279509	EPHB3	TSS200	Island	0.0150891	0.548402	-4.46735	7.77056	2.42734e-11	7.71999e-09
cg23587005	12	9600941	DDX12	TSS200	Island	0.0303602	0.871618	-4.23664	7.76956	2.43824e-11	7.74924e-09
cg17547708	22	51021506	LOC100144603	Body;TSS200;TSS200	Island	0.0202596	0.68923	-4.34536	7.76814	2.45379e-11	7.79244e-09
cg02226697	8	126010266	SQLE	TSS1500	N_Shore	0.0251093	0.704576	-4.27043	7.76801	2.45525e-11	7.79244e-09
cg06874920	16	1832784	NUBP2	TSS200;TSS1500	Island	0.00499075	0.539908	-5.98274	7.76784	2.45705e-11	7.79273e-09
cg02503824	9	135036868	NTNG2	TSS1500	Island	0.0215265	0.557774	-3.93372	7.76589	2.47869e-11	7.8559e-09
cg05447186	20	3869454	PANK2	TSS1500;TSS200;TSS1500	Island	0.0321655	0.595579	-3.41604	7.76455	2.49356e-11	7.89753e-09
cg06172942	3	50378529	RASSF1	TSS200;TSS200	Island	0.0313564	0.918908	-4.20069	7.76394	2.50034e-11	7.91352e-09
cg11123972	11	68228042	SAPS3	TSS200;TSS200;TSS200;TSS200;TSS200;TSS200	Island	0.0177696	0.900725	-4.85797	7.76341	2.5063e-11	7.92687e-09
cg09983915	17	40718885	MLX	TSS200;TSS200;TSS200	Island	0.0153434	0.513383	-4.03631	7.76228	2.51902e-11	7.96158e-09
cg05614346	5	176858608	GRK6	Body;Body;Body	N_Shelf	0.0280492	0.732809	-4.01792	7.76106	2.53276e-11	7.99905e-09
cg21352959	17	62340143	TEX2	5'UTR	Island	0.0240183	1.0421	-4.87203	7.76092	2.53438e-11	7.99905e-09
cg08527566	12	95611432	FGD6	TSS200;TSS200	Island	0.0114121	0.722789	-5.20603	7.76033	2.54108e-11	8.01465e-09
cg02320003	5	60139293	ELOVL7	5'UTR;5'UTR	N_Shore	0.0620807	1.28464	-3.86127	7.75762	2.57212e-11	8.1064e-09
cg12144374	8	123793325	ZHX2	TSS1500	Island	0.0148448	0.568708	-4.71373	7.75748	2.57372e-11	8.1064e-09
cg14235783	11	65420518	RELA (dist=547)		Island	0.0223092	0.650675	-4.14934	7.75612	2.58937e-11	8.15005e-09
cg02909042	14	55518132	MAPK1IP1L	TSS1500	Island	0.0116403	0.590538	-4.93051	7.754	2.61406e-11	8.2221e-09
cg09223439	15	65282374	SPG21	TSS200;TSS200;TSS1500	Island	0.0227343	0.592033	-3.77967	7.75368	2.61782e-11	8.22289e-09
cg00314018	20	3776260	CDC25B	TSS200;TSS200;TSS200	Island	0.0287154	0.777591	-3.95531	7.75364	2.6183e-11	8.22289e-09
cg23908998	10	22292698	DNAJC1	TSS200	Island	0.0235086	0.736875	-4.14094	7.75352	2.61973e-11	8.22289e-09
cg05091519	11	31839552	PAX6	TSS200	Island	0.0131911	0.853883	-5.63893	7.74887	2.67476e-11	8.38986e-09
cg03017104	17	8089904	MIR4521 (dist=357)		Island	0.0328494	0.857128	-4.29786	7.74743	2.69202e-11	8.43819e-09
cg08158076	1	90287038	LRRC8D	TSS1500;5'UTR	Island	0.0140955	0.522652	-4.20773	7.74699	2.69728e-11	8.44888e-09
cg03671660	21	40554907	PSMG1	Body;Body	Island	0.0205294	0.765515	-4.51319	7.74541	2.71648e-11	8.50319e-09
cg16302458	11	68228228	SAPS3	5'UTR;5'UTR;1stExon;1stExon;5'UTR;1stExon;1stExon;5'UTR;5'UTR;5'UTR;1stExon;1stExon	Island	0.00238402	0.351074	-6.55215	7.7451	2.72023e-11	8.50906e-09
cg04949206	2	176971971	HOXD11	TSS200	Island	0.0484036	0.614901	-3.06565	7.74467	2.72549e-11	8.51969e-09
cg14453978	7	556845	PDGFA	Body;Body	Island	0.0288155	0.515266	-3.36623	7.74333	2.7418e-11	8.5648e-09
cg04603176	11	118306465	MLL	TSS1500	Island	0.0269804	0.798184	-4.22877	7.74176	2.76116e-11	8.61938e-09
cg02887248	8	11659961	FDFT1	TSS1500	Island	0.0238338	0.485473	-3.43007	7.73845	2.8023e-11	8.74065e-09
cg16293088	22	29999326	NF2	TSS1500;TSS1500;TSS1500;TSS1500;TSS1500;TSS1500;TSS1500;TSS1500;TSS1500	N_Shore	0.0135207	0.539963	-4.40486	7.73832	2.80397e-11	8.74065e-09
cg05030680	4	111542366	PITX2	Body;Body;Body	Island	0.0532064	0.856715	-3.53728	7.73818	2.80576e-11	8.74065e-09
cg23111970	8	145754589	KIAA1688	3'UTR;TSS200	Island	0.0112051	0.81176	-5.77393	7.73786	2.80972e-11	8.74703e-09
cg10059687	1	6526129	TNFRSF25	1stExon;1stExon;1stExon;1stExon;1stExon;1stExon	Island	0.0369768	0.741421	-3.34073	7.73743	2.81524e-11	8.75821e-09
cg03438079	16	2205188	TRAF7	TSS1500;TSS200	N_Shore	0.0131235	0.651213	-5.02385	7.73668	2.82461e-11	8.78137e-09
cg24768093	17	48228034	PPP1R9B	TSS200	Island	0.0473064	0.492178	-2.29418	7.7365	2.82687e-11	8.7824e-09
cg04620101	15	101835123	SNRPA1	Body	Island	0.0362879	0.629473	-3.2728	7.73551	2.83942e-11	8.81542e-09
cg08424876	3	196669195	NCBP2	Body;TSS1500;Body	Island	0.0162326	0.653235	-4.49779	7.73528	2.84235e-11	8.81821e-09
cg08433673	8	21966491	NUDT18	Body	Island	0.0179945	0.687789	-4.52742	7.73514	2.84419e-11	8.81821e-09
cg22546696	15	41952645	MGA	1stExon;1stExon;5'UTR;5'UTR	Island	0.0143977	0.852741	-5.32012	7.73444	2.85306e-11	8.83971e-09
cg01153872	2	240323819	HDAC4	TSS1500	Island	0.0140874	0.605992	-4.81144	7.7339	2.86e-11	8.85518e-09
cg11477847	17	4693856	GLTPD2		Island	0.0276873	0.621821	-3.71263	7.73374	2.86208e-11	8.8556e-09
cg14628267	17	58469902	USP32	TSS1500	Island	0.0150339	0.515125	-4.15677	7.73125	2.89412e-11	8.94868e-09
cg24652271	20	10654705	JAG1	TSS200	Island	0.0127679	0.558743	-4.67874	7.72998	2.91055e-11	8.9934e-09
cg11753688	12	122687823	LRRC43	Body;TSS1500;Body	Island	0.0397713	0.637801	-3.29185	7.72977	2.91328e-11	8.99559e-09
cg18766912	15	25683909	UBE3A	1stExon;5'UTR	Island	0.0469238	0.763899	-3.16543	7.72962	2.91521e-11	8.99559e-09
cg04497885	19	42747008	GSK3A	TSS1500	Island	0.022642	0.876375	-4.82072	7.72946	2.91739e-11	8.99623e-09
cg14644871	7	26192756	NFE2L3	Body	Island	0.027094	0.51756	-3.57057	7.72865	2.92795e-11	9.02271e-09
cg18307957	1	9649516	TMEM201	Body;Body	Island	0.0127834	0.577136	-4.67929	7.72717	2.94743e-11	9.07659e-09
cg18299363	10	103816089	C10orf76	TSS200	Island	0.0291988	0.888861	-4.32932	7.72695	2.95021e-11	9.07902e-09
cg13883202	3	47422330	PTPN23	TSS200	Island	0.020348	0.58225	-4.08168	7.72609	2.96163e-11	9.10802e-09
cg19233923	11	63753598	OTUB1	5'UTR;Body;1stExon	Island	0.0810521	1.19817	-2.99571	7.72556	2.96872e-11	9.12369e-09
cg11117707	17	66288529	SLC16A6	TSS1500;5'UTR	Island	0.00569665	0.444761	-5.64563	7.72341	2.99737e-11	9.20553e-09
cg23288818	1	21671570	ECE1	Body	Island	0.0174538	0.490846	-3.82518	7.72261	3.00811e-11	9.22612e-09
cg13124370	4	22517059	GPR125	Body	Island	0.0248095	0.802478	-4.46319	7.72261	3.00812e-11	9.22612e-09
cg05105845	14	55369781	GCH1	TSS1500;TSS1500;TSS1500;TSS1500	Island	0.0286653	1.04066	-4.55872	7.72054	3.03599e-11	9.30534e-09
cg17353057	21	46294185	PTTG1IP	TSS1500	Island	0.0257829	0.550969	-3.37922	7.7186	3.06254e-11	9.38041e-09
cg08429850	19	2236503	PLEKHJ1	TSS200;TSS1500	Island	0.01552	0.54523	-4.33081	7.71761	3.07612e-11	9.41568e-09
cg17976065	17	15902694	ZSWIM7	Body;Body;TSS200	Island	0.0170169	0.676231	-4.70105	7.71708	3.08339e-11	9.4316e-09
cg21135533	8	70982935	PRDM14	5'UTR	Island	0.0319658	0.693118	-3.70806	7.71673	3.08822e-11	9.44004e-09
cg04376817	16	84220550	TAF1C	5'UTR;1stExon;1stExon;5'UTR	Island	0.00985918	0.453166	-4.72574	7.71639	3.09297e-11	9.44824e-09
cg05475543	12	31477216	FAM60A	5'UTR;TSS200;5'UTR;5'UTR	Island	0.0189513	0.661642	-4.36793	7.71562	3.10366e-11	9.47452e-09
cg00462107	5	72677230	BTF3 (dist=117018)		Island	0.0253613	0.524698	-3.69838	7.71343	3.13416e-11	9.55968e-09
cg25261764	18	55288998	NARS	1stExon;5'UTR	Island	0.0233776	1.06762	-4.99219	7.71331	3.13574e-11	9.55968e-09
cg04482794	1	226925181	ITPKB	5'UTR	Island	0.0121791	0.779399	-5.32721	7.71212	3.15259e-11	9.60052e-09
cg09019477	1	156426747	MEF2D (dist=6764)		Island	0.0109149	0.482977	-4.40758	7.71206	3.15335e-11	9.60052e-09
cg11508669	12	6643545	GAPDH	TSS200	Island	0.0117119	0.92337	-5.76624	7.71132	3.16383e-11	9.62602e-09
cg24247472	17	46908838	CALCOCO2	5'UTR	Island	0.0293223	0.665317	-3.6168	7.71051	3.17526e-11	9.65434e-09
cg03456512	7	107531689	DLD	1stExon;5'UTR	Island	0.0229413	0.581766	-3.67811	7.71018	3.17995e-11	9.66217e-09
cg22210463	19	17445732	ANO8	TSS200	Island	0.00997498	0.744156	-5.65323	7.70913	3.19502e-11	9.70147e-09
cg04350542	17	3572130	TMEM93	5'UTR;5'UTR;1stExon;1stExon;TSS200	Island	0.00671437	0.574103	-5.60011	7.70762	3.21661e-11	9.76055e-09
cg24354901	1	202777590	KDM5B	TSS200	Island	0.00625393	0.623095	-6.04668	7.70649	3.23293e-11	9.80036e-09
cg08629647	22	46692562	GTSE1	TSS200;TSS200	Island	0.00918978	0.539977	-4.89009	7.70641	3.23403e-11	9.80036e-09
ch.7.3356624R	7	157205374	DNAJB6	Body	N_Shore	0.0156869	0.785974	-5.04048	7.70531	3.24994e-11	9.84204e-09
cg21522303	17	74581331	ST6GALNAC2	Body	Island	0.0237062	0.755956	-4.30674	7.70512	3.25276e-11	9.84402e-09
cg11804932	10	106402507	SORCS3	Body	Island	0.0187125	0.614571	-4.52363	7.70468	3.25916e-11	9.85686e-09
cg12931029	7	156803562	MNX1	TSS1500;TSS1500	Island	0.0418785	0.623869	-3.30375	7.70094	3.3141e-11	1.00164e-08
cg05325193	20	22558233	C20orf56	Body	Island	0.0391832	0.651518	-3.48047	7.70006	3.32721e-11	1.00493e-08
cg01066270	5	74161556	FAM169A	5'UTR	Island	0.0285136	0.756746	-4.1462	7.69966	3.33319e-11	1.00607e-08
cg23516001	8	145516219	HSF1	Body;TSS1500	S_Shore	0.0256959	0.527314	-3.9181	7.69798	3.35829e-11	1.01298e-08
cg10954248	3	49131548	QRICH1	TSS200;TSS200	Island	0.009185	0.526378	-5.06446	7.69716	3.37059e-11	1.01602e-08
cg09030672	16	67197150	HSF4	TSS200;TSS200;Body	Island	0.0221659	0.539136	-3.88117	7.69538	3.39745e-11	1.02344e-08
cg05534807	11	75379613	MAP6	TSS200;TSS200	Island	0.0214299	0.501544	-3.87044	7.69354	3.4256e-11	1.03057e-08
cg09793057	19	17448797	GTPBP3	Body;Body;Body	Island	0.00754174	0.660202	-5.43068	7.69353	3.42566e-11	1.03057e-08
cg19043042	14	100705857	YY1	1stExon	Island	0.0196956	0.638002	-4.3258	7.69105	3.46392e-11	1.0414e-08
cg19695335	20	25604759	NANP	TSS200	Island	0.0481943	1.28958	-4.04255	7.69029	3.4757e-11	1.04425e-08
cg15784124	4	111543114	PITX2	Body;Body;Body	Island	0.0324273	0.61529	-3.76164	7.68905	3.49494e-11	1.04917e-08
cg04453241	17	76374567	PGS1	TSS200	Island	0.0124597	0.705591	-5.22754	7.6888	3.49887e-11	1.04917e-08
cg06873684	19	4472059	HDGF2	TSS200;TSS200	N_Shore	0.0420005	1.03689	-3.91703	7.6888	3.49898e-11	1.04917e-08
cg03482029	4	6642442	MRFAP1	TSS200	Island	0.0161053	0.523472	-4.26056	7.68848	3.504e-11	1.04999e-08
cg02488887	5	176830915	F12	Body	Island	0.0142401	0.509126	-4.0837	7.68549	3.55114e-11	1.06341e-08
cg20905746	15	79165638	MORF4L1	Body;Body	Island	0.0251717	0.503211	-3.32965	7.6847	3.56356e-11	1.06627e-08
cg03039172	19	46273153	DMPK	3'UTR;3'UTR;TSS1500;3'UTR;3'UTR	Island	0.030528	0.747034	-3.97529	7.68459	3.56537e-11	1.06627e-08
cg25335616	8	7079037	FAM66B (dist=64694)		N_Shore	0.0276131	0.513754	-3.49748	7.68384	3.57732e-11	1.06915e-08
cg25587211	3	43663662	ANO10	TSS200	Island	0.00892233	0.843026	-5.83107	7.68185	3.60939e-11	1.07803e-08
cg12100751	1	109203672	C1orf59	1stExon;5'UTR;5'UTR	Island	0.0310482	0.897539	-4.18221	7.68033	3.63396e-11	1.08462e-08
cg03249986	11	66383717	RBM14	TSS1500	Island	0.0140736	0.572126	-4.57526	7.68019	3.63623e-11	1.08462e-08
cg16218980	15	93631991	RGMA	Body;TSS1500	Island	0.0252902	0.750228	-4.21561	7.67961	3.64558e-11	1.0867e-08
cg00803088	10	43600706	RET	Body;Body	Island	0.0182718	1.07578	-5.4839	7.67884	3.65819e-11	1.08975e-08
cg05465342	6	32121841	PPT2	5'UTR;Body;1stExon	Island	0.0227491	0.822712	-4.51548	7.67783	3.67478e-11	1.09397e-08
cg09419005	17	80407379	C17orf62	5'UTR;5'UTR;5'UTR	N_Shore	0.0335398	0.891462	-3.8543	7.67483	3.72438e-11	1.10761e-08
cg02897005	21	47064129	PCBP3		Island	0.00985338	0.554831	-5.3033	7.67476	3.72545e-11	1.10761e-08
cg00080118	6	31126173	CCHCR1	TSS1500;TSS1500;TSS200;TSS200;TSS200	Island	0.0318819	0.869851	-4.00132	7.67068	3.79406e-11	1.12728e-08
cg12065524	17	29718231	RAB11FIP4	TSS1500	Island	0.0280248	0.415487	-3.16104	7.67002	3.80528e-11	1.12987e-08
cg18471460	14	54863582	CDKN3	TSS200;TSS200	Island	0.0196744	0.998877	-5.20295	7.66848	3.83151e-11	1.13692e-08
cg26151531	22	19842652	GNB1L	TSS200;TSS1500	Island	0.0261277	1.12428	-5.0643	7.66821	3.83618e-11	1.13757e-08
cg14455465	2	43454138	LOC100129726	TSS1500;TSS1500	Island	0.00342669	0.406822	-5.98541	7.6665	3.86555e-11	1.14553e-08
cg12619880	1	44172798	ST3GAL3	TSS1500;TSS1500;TSS1500;TSS1500;TSS1500;TSS1500;TSS1500;TSS1500;TSS1500;TSS1500	Island	0.0184376	0.758772	-4.86279	7.66632	3.86875e-11	1.14574e-08
cg01235203	3	187461998	BCL6	5'UTR	Island	0.0422811	0.735245	-3.30046	7.66536	3.88532e-11	1.1499e-08
cg10051214	1	24195031	FUCA1	TSS200	S_Shore	0.0193796	0.542557	-4.07058	7.66492	3.89292e-11	1.1514e-08
cg13711197	19	18530207	SSBP4	TSS200;TSS200	Island	0.00388256	0.444271	-6.01682	7.67874	3.91843e-11	1.15819e-08
cg16354296	10	112257617	DUSP5	TSS200	Island	0.0031941	0.443346	-6.29208	7.6618	3.94761e-11	1.16606e-08
cg13215862	15	28353178	HERC2 (dist=3003)		S_Shore	0.0226748	0.635729	-4.26529	7.66054	3.96993e-11	1.17189e-08
cg07196758	1	155057855	EFNA3	Body	Island	0.00967127	0.650997	-5.37704	7.66023	3.97535e-11	1.17274e-08
cg04151839	8	146126807	ZNF250	5'UTR;1stExon;1stExon;5'UTR	Island	0.01498	0.554352	-4.22705	7.65774	4.01993e-11	1.18473e-08
cg04613791	20	1373260	FKBP1A	Body;Body	Island	0.0142019	0.524823	-4.21674	7.65767	4.0212e-11	1.18473e-08
cg08161617	14	65006777	HSPA2	TSS1500	N_Shore	0.00761871	0.660365	-5.5672	7.6573	4.02771e-11	1.18588e-08
cg14654194	1	38156235	C1orf109	TSS200	Island	0.0098174	0.799408	-5.71789	7.65691	4.03476e-11	1.18719e-08
cg15660466	17	49230788	NME1	TSS200;TSS200;TSS200	Island	0.022526	0.721772	-4.2341	7.65605	4.05029e-11	1.19099e-08
cg21510892	7	155604819	SHH	5'UTR;1stExon	Island	0.0344962	0.348401	-2.5272	7.65574	4.05594e-11	1.19188e-08
cg04295991	13	21348012	N6AMT2	5'UTR;1stExon	Island	0.036618	0.519876	-2.71628	7.65388	4.08978e-11	1.20106e-08
cg20781880	19	3179741	S1PR4	1stExon	Island	0.0130971	0.542645	-4.4729	7.65225	4.11972e-11	1.20771e-08
cg13616963	3	57583610	ARF4	TSS1500	Island	0.0303933	0.662773	-3.80615	7.6518	4.12803e-11	1.20771e-08
cg26428136	11	64880767	TM7SF2	Body	S_Shore	0.0224264	0.530581	-4.14332	7.65174	4.12899e-11	1.20771e-08
cg21521784	19	30716329	ZNF536 (dist=146997)		Island	0.0156379	0.903689	-5.34693	7.65166	4.13055e-11	1.20771e-08
cg24183338	17	77397190	HRNBP3	5'UTR		0.0206134	0.925124	-4.8387	7.65165	4.13066e-11	1.20771e-08
cg20829347	13	112720927	SOX1	TSS1500	Island	0.0488897	0.587809	-2.86121	7.65164	4.13094e-11	1.20771e-08
cg05048680	1	1342566	MRPL20	1stExon	Island	0.00384251	0.453762	-6.13108	7.66686	4.13097e-11	1.20771e-08
cg09269013	19	12792705	DHPS	TSS200;TSS200;TSS200	Island	0.00923665	0.514236	-4.98764	7.65076	4.14718e-11	1.21167e-08
cg08303612	6	160770090	SLC22A3	Body	Island	0.032597	0.622862	-3.6695	7.64969	4.16707e-11	1.2167e-08
cg06339248	11	57435803	ZDHHC5	5'UTR	Island	0.039732	0.729257	-3.43405	7.64891	4.18158e-11	1.22016e-08
cg03075683	16	11038168	CLEC16A	TSS200	Island	0.0196824	0.558853	-4.37287	7.64807	4.19738e-11	1.22398e-08
cg13431023	10	8096220	FLJ45983	TSS1500;TSS1500;TSS1500;TSS1500	Island	0.0241791	0.641942	-4.08529	7.64694	4.21854e-11	1.22937e-08
cg10218558	4	184644017	TRAPPC11 (dist=9269)		Island	0.010236	0.532544	-5.13193	7.64557	4.24448e-11	1.23614e-08
cg04064611	7	72298987	SBDSP	TSS1500;TSS1500;TSS1500;TSS200;TSS1500;TSS200	Island	0.02208	0.608697	-4.0136	7.64479	4.25928e-11	1.23966e-08
cg09376537	17	48638103	CACNA1G	TSS1500;TSS1500;TSS1500;TSS1500;TSS1500;TSS1500;TSS1500;TSS1500;TSS1500;TSS1500;TSS1500;TSS1500;TSS1500;TSS1500;TSS1500	Island	0.00358308	0.358076	-5.83333	7.6436	4.28199e-11	1.24547e-08
cg03727342	9	6758683	KDM4C	5'UTR;5'UTR;5'UTR;Body	Island	0.021382	0.573667	-3.80703	7.64246	4.30378e-11	1.25101e-08
cg22696073	6	32939982	BRD2	5'UTR;5'UTR	Island	0.0243433	0.685555	-3.88993	7.64181	4.31631e-11	1.25386e-08
cg20719038	15	75249380	RPP25	1stExon;5'UTR	Island	0.0195731	0.570818	-4.24622	7.64028	4.346e-11	1.26168e-08
cg24142014	2	74734760	PCGF1	1stExon	Island	0.0208985	0.524638	-3.77651	7.63962	4.35869e-11	1.26455e-08
cg00049253	1	231473541	EXOC8	5'UTR;TSS200;1stExon;TSS200	Island	0.0324591	0.721968	-3.61199	7.63784	4.39357e-11	1.27323e-08
cg01470283	20	34542109	SCAND1	Body;1stExon	Island	0.0179624	0.540642	-3.92882	7.63781	4.39418e-11	1.27323e-08
cg04573475	1	227127449	CABC1	TSS1500	Island	0.0226825	0.523224	-3.67089	7.63762	4.39792e-11	1.27351e-08
cg07819926	7	139025145	C7orf55	TSS1500	Island	0.00389943	0.474244	-6.18337	7.63743	4.4015e-11	1.27374e-08
cg19529645	17	79196743	AZI1	1stExon;1stExon;5'UTR;5'UTR	Island	0.0282104	0.522877	-3.22899	7.63661	4.4178e-11	1.27764e-08
cg21603615	2	74211440	TET3 (dist=2089)		Island	0.0276067	0.448068	-3.71755	7.63591	4.43161e-11	1.28082e-08
cg04402021	19	1094921	POLR2E	Body	Island	0.0198651	0.764738	-4.49982	7.63278	4.49403e-11	1.29804e-08
cg03337507	10	71561678	COL13A1	5'UTR;5'UTR;1stExon;1stExon;1stExon;1stExon;5'UTR;1stExon;5'UTR;5'UTR;1stExon;1stExon;5'UTR;5'UTR;5'UTR;5'UTR;5'UTR;1stExon;5'UTR;5'UTR;1stExon;5'UTR;5'UTR;1stExon;5'UTR;5'UTR;1stExon;1stExon;5'UTR;1stExon;1stExon;1stExon;1stExon;5'UTR;1stExon;1stExon;1stExon;5'UTR;5'UTR;1stExon	Island	0.0178495	0.829788	-5.24072	7.63076	4.53462e-11	1.30894e-08
cg01805124	17	30814031	CDK5R1	TSS200	Island	0.00431136	0.307527	-5.50771	7.63023	4.54546e-11	1.31123e-08
cg17537403	3	169755693	GPR160	TSS200	Island	0.0169294	0.568924	-4.23115	7.62956	4.55905e-11	1.31432e-08
cg11652947	17	80605508	WDR45L	Body	Island	0.0326735	0.838219	-4.1511	7.62939	4.56241e-11	1.31446e-08
cg11912956	7	73588697	EIF4H	TSS200;TSS200	Island	0.0282814	0.615923	-3.70549	7.6288	4.57447e-11	1.3171e-08
cg12439463	17	79848761	ANAPC11	TSS1500;TSS1500;TSS1500;Body;TSS1500;TSS1500;TSS1500;TSS1500	Island	0.0161583	0.535547	-4.25952	7.6284	4.58276e-11	1.31866e-08
cg10633491	19	4066815	ZBTB7A	1stExon;5'UTR	Island	0.0234901	0.545224	-3.79436	7.62576	4.63702e-11	1.33343e-08
cg12380209	10	120515094	C10orf46	TSS1500	Island	0.0185647	0.653549	-4.54433	7.62385	4.67669e-11	1.34399e-08
cg18240814	5	107718300	FBXL17	TSS1500	Island	0.0261415	0.749239	-4.17839	7.62236	4.70807e-11	1.35216e-08
cg14207052	9	130965476	DNM1	TSS200;TSS200;5'UTR;5'UTR	Island	0.0231143	0.414852	-3.24805	7.62208	4.71386e-11	1.35297e-08
cg10982567	10	104180479	FBXL15	1stExon;5'UTR	Island	0.0120002	0.586264	-4.94055	7.62042	4.74905e-11	1.36221e-08
cg26858892	12	118573640	PEBP1	TSS1500	N_Shore	0.030698	0.980061	-4.43929	7.61971	4.76405e-11	1.36565e-08
cg23400985	17	18162130	FLII	TSS200	Island	0.0306879	0.767659	-3.90343	7.61907	4.7776e-11	1.36868e-08
cg15442907	12	2800463	CACNA1C	3'UTR;3'UTR;3'UTR;3'UTR;3'UTR;3'UTR;3'UTR;3'UTR;3'UTR;3'UTR;3'UTR;3'UTR;3'UTR;3'UTR;3'UTR;3'UTR;3'UTR;3'UTR;3'UTR;3'UTR;3'UTR;3'UTR;3'UTR	Island	0.0121975	0.641497	-5.01368	7.61516	4.86183e-11	1.39193e-08
cg04093047	1	32827707	LOC100128071	1stExon;5'UTR;TSS200	Island	0.037041	0.568917	-3.26868	7.61454	4.87519e-11	1.39488e-08
cg06161964	5	1884513	IRX4		Island	0.0290531	0.823756	-4.26392	7.61425	4.88161e-11	1.39584e-08
cg21341150	3	171178963	TNIK	TSS1500;TSS1500;TSS1500;TSS1500;TSS1500;TSS1500;TSS1500;TSS1500;TSS1500	Island	0.00788731	0.598538	-5.45386	7.61399	4.88737e-11	1.39661e-08
cg11509907	2	235404686	ARL4C	1stExon	Island	0.0161825	0.704936	-4.34266	7.61383	4.89069e-11	1.39669e-08
cg08602604	2	198364282	HSPD1	5'UTR;5'UTR;TSS1500	Island	0.0545573	0.868719	-3.2771	7.61275	4.91439e-11	1.40258e-08
cg05051199	3	196014796	PCYT1A	TSS1500	Island	0.0070193	0.469695	-5.60424	7.61154	4.94102e-11	1.4093e-08
cg22890950	10	122216135	PPAPDC1A	TSS1500	N_Shore	0.0371996	0.680662	-3.48574	7.61132	4.94578e-11	1.40977e-08
cg11449935	20	35202477	TGIF2	5'UTR	Island	0.0158024	0.613101	-4.50099	7.61105	4.95184e-11	1.41062e-08
cg26490839	19	49999468	RPS11	TSS200	Island	0.0270339	0.661455	-3.69202	7.61034	4.96762e-11	1.41423e-08
cg16970804	5	43042108	LOC153684	TSS200	Island	0.0369345	0.921232	-3.97676	7.60995	4.97616e-11	1.41578e-08
cg25730573	18	60987425	BCL2	TSS1500;TSS1500	Island	0.0200047	0.606205	-4.15829	7.60888	5.00004e-11	1.42169e-08
cg00594118	9	140150000	COBRA1	1stExon	Island	0.0228127	0.63991	-3.99502	7.6071	5.0399e-11	1.43213e-08
cg17028039	10	123357695	FGFR2	5'UTR;5'UTR;5'UTR;1stExon;1stExon;1stExon;5'UTR;5'UTR;1stExon;1stExon	Island	0.0260022	0.501364	-3.62305	7.6052	5.08294e-11	1.4422e-08
cg21538902	10	64565003	ADO	1stExon	Island	0.0227688	0.467959	-3.51183	7.60511	5.08483e-11	1.4422e-08
cg11231977	16	75467423	CFDP1	TSS200	Island	0.0229399	0.562562	-3.75311	7.60506	5.08604e-11	1.4422e-08
cg13667676	12	58239952	CTDSP2	Body	Island	0.00437362	0.425405	-5.90534	7.60497	5.08799e-11	1.4422e-08
cg07098151	1	229762071	URB2	5'UTR;TSS1500;TSS1500;1stExon	Island	0.0191754	0.732503	-4.50048	7.60395	5.1114e-11	1.44793e-08
cg18078305	2	65215753	SLC1A4	1stExon;TSS1500;5'UTR	Island	0.0380299	1.33211	-4.92608	7.60307	5.13152e-11	1.45273e-08
cg05223847	10	124913846	BUB3	5'UTR;5'UTR;1stExon;1stExon	Island	0.0201592	0.614812	-4.0557	7.60021	5.19741e-11	1.47047e-08
cg17310611	1	113615709	LRIG2	TSS200	Island	0.0323564	0.682308	-3.58335	7.59836	5.24051e-11	1.48175e-08
cg15602841	8	96037118	C8orf38	TSS200	Island	0.00486654	0.63193	-5.97826	7.59694	5.27375e-11	1.48931e-08
cg00693344	15	63892810	FBXL22	Body	Island	0.0183843	0.520311	-4.05767	7.59694	5.27379e-11	1.48931e-08
cg17704177	6	36562212	SFRS3	5'UTR;1stExon	Island	0.0199276	0.985465	-4.9119	7.59579	5.30076e-11	1.496e-08
cg19949929	17	2304007	MNT	1stExon;5'UTR	Island	0.0163947	0.690975	-4.82175	7.59301	5.3671e-11	1.51326e-08
cg11035174	17	79918527	NOTUM	1stExon	Island	0.0164897	0.526168	-4.28319	7.59295	5.36855e-11	1.51326e-08
cg20383686	1	6052612	NPHP4	TSS200	Island	0.0233747	0.653205	-3.91282	7.59241	5.38154e-11	1.51598e-08
cg26336164	19	4791680	FEM1A	TSS200	Island	0.0218187	0.785334	-4.60658	7.59108	5.41348e-11	1.52404e-08
cg26765815	17	78452482	NPTX1 (dist=2077)		Island	0.0229784	0.432858	-3.61743	7.5894	5.45416e-11	1.53454e-08
cg13815390	20	61568896	DIDO1	5'UTR;5'UTR;5'UTR;TSS1500	Island	0.0361216	0.602147	-3.18834	7.58873	5.47058e-11	1.53821e-08
cg14283194	7	91763737	CYP51A1	5'UTR;1stExon;5'UTR	Island	0.0346291	0.754334	-3.63883	7.58826	5.48194e-11	1.53955e-08
cg23145622	1	206859650	MAPKAPK2	Body;Body	Island	0.0194338	0.608175	-4.15395	7.58826	5.48208e-11	1.53955e-08
cg01776188	5	172664082	NKX2-5 (dist=1766)		Island	0.0359662	0.715233	-3.72177	7.58774	5.49481e-11	1.54217e-08
cg08962087	13	29107120	FLT1 (dist=37854)		Island	0.0319314	0.507367	-3.45649	7.58706	5.51158e-11	1.54593e-08
cg22513857	15	28344273	OCA2	5'UTR	Island	0.0206626	0.451968	-3.81045	7.58555	5.54862e-11	1.55536e-08
cg16910767	19	33166529	ANKRD27	TSS1500;1stExon;5'UTR	Island	0.0283034	0.558184	-3.48216	7.5847	5.56977e-11	1.5594e-08
cg02824291	7	154795251	PAXIP1	TSS1500;Body	Island	0.0191976	0.672341	-4.37632	7.5847	5.56988e-11	1.5594e-08
cg12426141	15	57210872	TCF12	5'UTR;5'UTR;TSS200;1stExon;5'UTR;1stExon;1stExon;5'UTR;1stExon	Island	0.0103064	0.522691	-4.98097	7.58168	5.64546e-11	1.57796e-08
cg12448198	20	13201193	ISM1	TSS1500	Island	0.0332593	0.539255	-3.11978	7.58167	5.64575e-11	1.57796e-08
cg08739576	7	44144360	AEBP1	1stExon		0.0198205	0.646905	-4.24453	7.58163	5.64653e-11	1.57796e-08
cg11744351	13	30424153	UBL3	1stExon;5'UTR	Island	0.0254164	0.677447	-3.97305	7.57989	5.69054e-11	1.58928e-08
cg25696485	21	38445943	PIGP	TSS1500;TSS1500;5'UTR;TSS1500	Island	0.0427187	1.24383	-4.33334	7.57932	5.70523e-11	1.59241e-08
cg22822383	19	58987261	ZNF446	TSS1500	Island	0.0247145	0.771708	-4.1274	7.57906	5.71172e-11	1.59325e-08
cg08361684	11	35641255	FJX1	1stExon	Island	0.0191183	0.603463	-4.40288	7.57683	5.76889e-11	1.60821e-08
cg02397073	6	107349626	C6orf203	5'UTR;5'UTR;5'UTR;1stExon;1stExon	Island	0.020983	0.396754	-3.25426	7.57555	5.80194e-11	1.61644e-08
cg24093139	17	74582379	ST6GALNAC2	TSS1500	Island	0.021573	0.458195	-3.4325	7.57521	5.81073e-11	1.6179e-08
cg08100903	16	11891644	ZC3H7A (dist=529)		S_Shore	0.00919616	0.570037	-5.1306	7.57377	5.84815e-11	1.62732e-08
cg06711307	19	10362455	MRPL4	TSS200;TSS200;TSS200	N_Shore	0.0100421	0.692984	-5.57664	7.57343	5.85709e-11	1.62882e-08
cg03053875	3	194208259	LINC00884		Island	0.00591385	0.487764	-5.70512	7.5871	5.88693e-11	1.63611e-08
cg21698840	4	76598899	G3BP2	TSS1500;TSS1500;TSS1500	Island	0.00915126	0.578733	-5.26441	7.57215	5.89049e-11	1.63611e-08
cg07405021	5	115152019	CDO1	1stExon	Island	0.030976	0.447746	-2.91419	7.57038	5.93725e-11	1.64776e-08
cg03786924	6	73331680	KCNQ5	1stExon;1stExon;5'UTR;1stExon;5'UTR;5'UTR;1stExon;5'UTR;5'UTR;1stExon	Island	0.0214124	0.683282	-4.40374	7.57029	5.93967e-11	1.64776e-08
cg24340807	12	57853743	GLI1	TSS200;TSS200;TSS200	Island	0.0174249	0.502819	-3.98977	7.57006	5.94587e-11	1.64848e-08
cg04107037	4	94750205	ATOH1	1stExon	Island	0.0276836	0.655823	-3.812	7.56919	5.96877e-11	1.65382e-08
cg18686155	14	54421381	BMP4	TSS200;5'UTR;5'UTR	Island	0.037191	0.543729	-3.28624	7.56651	6.04074e-11	1.67275e-08
cg06686058	11	10326672	ADM	5'UTR;1stExon	N_Shore	0.0139679	0.553399	-4.63061	7.56633	6.04546e-11	1.67304e-08
cg10221240	4	1004669	FGFRL1	TSS1500;TSS1500	Island	0.0109571	0.563745	-5.07587	7.56477	6.08782e-11	1.68374e-08
cg05238087	19	18263865	PIK3R2	TSS200	Island	0.0109132	0.532725	-4.60608	7.56458	6.09281e-11	1.6841e-08
cg18281991	13	113345187	ATP11A	Body;Body	Island	0.0219865	0.669447	-4.16253	7.56415	6.10455e-11	1.68632e-08
cg14102033	9	138370703	KIAA0649	TSS1500	N_Shore	0.028795	0.744063	-4.28636	7.56317	6.13129e-11	1.69269e-08
cg23681311	22	22221878	MAPK1	1stExon;1stExon;5'UTR;5'UTR	Island	0.0171217	0.940932	-5.06799	7.56269	6.14454e-11	1.69532e-08
cg06015203	14	51297334	NIN	5'UTR;5'UTR;5'UTR	Island	0.0197181	0.561259	-4.1807	7.56143	6.17918e-11	1.70384e-08
cg05465755	9	91926196	CKS2	5'UTR;1stExon	Island	0.0210772	0.705461	-4.29698	7.56045	6.20611e-11	1.71023e-08
cg22539505	3	50330110	IFRD2	TSS200	Island	0.0195211	0.678529	-4.18516	7.56009	6.21614e-11	1.71196e-08
cg11877384	4	140477613	SETD7	TSS200	Island	0.0171866	0.501553	-3.94632	7.55959	6.23013e-11	1.71478e-08
cg06569176	6	143857744	PHACTR2-AS1 (dist=17721)		Island	0.0255455	0.723525	-4.20391	7.55922	6.24044e-11	1.71658e-08
cg02276695	19	19774628	ATP13A1	TSS200	Island	0.0184925	0.602025	-4.19281	7.55908	6.24437e-11	1.71663e-08
cg13936856	1	16173753	SPEN	TSS1500;Body	N_Shore	0.0172491	0.648965	-4.54178	7.55703	6.30161e-11	1.73132e-08
cg14642298	9	89561881	GAS1	5'UTR;1stExon	Island	0.0222536	0.527423	-3.71874	7.55599	6.33081e-11	1.7383e-08
cg01060165	19	50321417	MED25	TSS200	Island	0.017721	0.59205	-4.18845	7.55557	6.34266e-11	1.7405e-08
cg07173670	16	89575361	SPG7	Body;Body	Island	0.00926431	0.520273	-5.20891	7.55514	6.35487e-11	1.7428e-08
cg20078640	12	92539621	BTG1	1stExon;5'UTR	Island	0.0137263	0.515838	-4.21985	7.55444	6.37481e-11	1.74722e-08
cg22312494	11	75918089	WNT11	TSS1500	N_Shore	0.0448248	0.835592	-3.59614	7.55297	6.41674e-11	1.75766e-08
cg19644351	5	149340142	SLC26A2	TSS200	Island	0.0096989	0.51193	-4.73006	7.55265	6.4258e-11	1.75908e-08
cg00404838	10	22764922	LOC100499489 (dist=38063)		Island	0.0179441	0.654304	-4.37929	7.54978	6.50865e-11	1.7807e-08
cg17418708	2	204400358	RAPH1	TSS1500;TSS1500	S_Shore	0.0139898	0.506012	-4.29529	7.54945	6.51834e-11	1.78228e-08
cg22786826	16	2564780	ATP6V0C	Body	Island	0.0280402	0.833284	-4.24186	7.54642	6.60693e-11	1.80542e-08
cg04901121	13	25321731	RNF17 (dist=16568)		Island	0.0197878	0.948353	-5.19695	7.54468	6.65856e-11	1.81844e-08
cg15970156	22	22863219	ZNF280B	1stExon;5'UTR	Island	0.036968	0.610531	-3.11918	7.54343	6.69561e-11	1.82677e-08
cg12665973	15	42867875	STARD9	1stExon;5'UTR	Island	0.0109857	0.491018	-4.52286	7.54338	6.69708e-11	1.82677e-08
cg12156885	17	35295224	LHX1	1stExon;5'UTR	Island	0.0649684	0.58635	-2.16365	7.542	6.73851e-11	1.83697e-08
cg05489143	3	40498640	RPL14	TSS200;TSS200	Island	0.0612279	1.22306	-3.65613	7.54123	6.7615e-11	1.84214e-08
cg09293387	8	6565827	AGPAT5	TSS200	Island	0.00906419	0.812553	-5.82097	7.54078	6.77517e-11	1.84476e-08
cg11731939	1	227128537	CABC1	5'UTR	S_Shore	0.0240007	0.715208	-4.50555	7.54031	6.78948e-11	1.84755e-08
cg14385337	7	113726252	FOXP2 (dist=111)		Island	0.00967951	0.723881	-5.77444	7.53963	6.81016e-11	1.85207e-08
cg17626178	2	205410273	PARD3B	TSS1500;TSS1500;TSS1500	Island	0.00705799	0.524569	-5.38315	7.53884	6.83422e-11	1.85751e-08
cg21315018	8	48651635	CEBPD	TSS1500	Island	0.0269349	0.722571	-4.15792	7.53656	6.90385e-11	1.87532e-08
cg09306022	7	558462	PDGFA	Body;Body	Island	0.0205625	0.544694	-3.93974	7.53584	6.92613e-11	1.88025e-08
cg19518308	2	11622904	E2F6 (dist=16600)		Island	0.0314789	0.532844	-3.53654	7.5348	6.95829e-11	1.88786e-08
cg01288598	6	14118227	CD83	Body;Body	S_Shore	0.0279068	0.524888	-3.47765	7.53378	6.98987e-11	1.8953e-08
cg09193981	12	6644606	GAPDH	Body	Island	0.0204493	0.561769	-3.98437	7.5334	7.00174e-11	1.89739e-08
cg08427928	7	32997111	FKBP9	1stExon;5'UTR	Island	0.0230254	0.626942	-4.1076	7.53312	7.01055e-11	1.89865e-08
cg00597713	6	42947103	PEX6	TSS200	Island	0.0205709	0.640904	-4.33295	7.53236	7.03431e-11	1.90395e-08
cg27505880	10	101491799	COX15	1stExon;TSS200;1stExon	Island	0.00353966	0.394474	-5.71301	7.53078	7.08416e-11	1.91506e-08
cg26170245	15	91475703	HDDC3	1stExon;5'UTR	Island	0.00788359	0.641706	-5.69063	7.53076	7.08489e-11	1.91506e-08
cg17239651	11	64889930	FAU	TSS1500;Body	Island	0.023651	0.497138	-3.55789	7.53062	7.08925e-11	1.91506e-08
cg08259617	19	2476129	GADD45B	TSS200	Island	0.0101465	0.559623	-4.96777	7.53053	7.09214e-11	1.91506e-08
cg01520571	17	35296481	LHX1	Body	Island	0.0536477	0.726994	-3.12625	7.53029	7.0995e-11	1.91591e-08
cg17236617	1	6454202	ACOT7	TSS1500	S_Shore	0.0121043	0.669624	-5.12557	7.52958	7.12198e-11	1.92084e-08
cg04158069	22	50982905	KLHDC7B (dist=3555)		Island	0.0227297	0.497605	-3.97157	7.52935	7.1295e-11	1.92119e-08
cg14471793	15	66994547	SMAD6	TSS200;TSS200	Island	0.0214421	0.526782	-3.63628	7.5292	7.13428e-11	1.92119e-08
cg07647822	3	24537349	THRB	TSS1500;TSS1500;TSS1500	Island	0.0388269	0.576187	-3.33821	7.52915	7.13592e-11	1.92119e-08
cg10234952	20	55926623	RAE1	5'UTR;1stExon;5'UTR	S_Shore	0.0195683	0.586732	-4.0489	7.52769	7.18233e-11	1.93255e-08
cg14537243	17	66193605	LOC440461	TSS1500	Island	0.0255058	0.568679	-3.70843	7.52725	7.19649e-11	1.93521e-08
cg05658046	6	32163730	GPSM3	TSS1500;Body	Island	0.0213542	0.59885	-3.99193	7.52651	7.22042e-11	1.94051e-08
cg10894441	11	111169905	C11orf92	5'UTR;TSS200	Island	0.0271523	0.655089	-3.9683	7.52514	7.26462e-11	1.95123e-08
cg00128353	10	105253973	NEURL	5'UTR;1stExon	Island	0.0150426	0.664764	-4.67211	7.52459	7.28237e-11	1.95485e-08
cg04628413	16	28962222	NFATC2IP	TSS200	Island	0.0153956	0.868656	-5.2025	7.52371	7.31108e-11	1.9614e-08
cg06611744	13	27844618	RASL11A	1stExon;5'UTR	N_Shore	0.0478306	0.587712	-3.01104	7.52268	7.34468e-11	1.96926e-08
cg25808386	2	198318002	COQ10B	TSS1500	Island	0.00827317	0.514695	-5.09256	7.52089	7.40333e-11	1.98382e-08
cg23493585	9	126770664	LHX2 (dist=3223)		Island	0.0180865	0.364566	-3.61744	7.52064	7.41173e-11	1.98423e-08
cg08528826	7	139168305	KLRG2	1stExon	Island	0.0356392	0.563934	-3.02898	7.52058	7.41355e-11	1.98423e-08
cg01210520	9	35072637	VCP	1stExon;5'UTR	Island	0.0136098	0.636742	-4.90243	7.5193	7.45599e-11	1.99441e-08
cg04892170	10	128076910	ADAM12	1stExon;5'UTR;5'UTR;1stExon	Island	0.0604952	0.892569	-3.23351	7.51901	7.46586e-11	1.99588e-08
cg00673674	19	19144826	SFRS14	TSS1500;5'UTR;TSS1500	Island	0.0276027	0.744895	-4.27448	7.51748	7.5168e-11	2.00832e-08
cg01636413	13	25321336	RNF17 (dist=16963)		Island	0.0341459	0.56034	-3.49859	7.51666	7.54429e-11	2.01449e-08
cg00503587	20	18118441	PET117	TSS200	Island	0.0037086	0.524139	-5.9798	7.51646	7.55098e-11	2.0151e-08
cg24538029	5	170846083	FGF18	TSS1500	Island	0.0151672	0.585637	-4.78785	7.51531	7.58983e-11	2.02428e-08
cg26800371	13	27131569	WASF3	TSS1500	Island	0.0233427	0.549694	-4.10594	7.51471	7.61032e-11	2.02856e-08
cg19699088	1	15930386	DNAJC16 (dist=11511)		S_Shore	0.0362596	0.46977	-3.29817	7.51378	7.64176e-11	2.03546e-08
cg09911521	19	5828301	NRTN	3'UTR	Island	0.0183833	0.570324	-4.103	7.51368	7.64516e-11	2.03546e-08
cg22164238	1	110162488	AMPD2	1stExon;TSS1500;5'UTR	Island	0.0166249	0.671759	-4.52634	7.51182	7.709e-11	2.05127e-08
cg17959324	19	42747065	GSK3A	TSS1500	Island	0.0149241	0.799261	-5.1527	7.51137	7.7243e-11	2.05414e-08
cg08133912	19	47747483	BBC3 (dist=11459)		Island	0.00656648	0.648534	-5.78895	7.51047	7.75528e-11	2.06117e-08
cg00603498	17	5322775	RPAIN	TSS200;TSS200;TSS200;TSS200;TSS200;TSS200;TSS200;1stExon;TSS200;TSS200;TSS200;TSS200;TSS200;TSS200;TSS200	Island	0.0428921	0.959068	-3.79413	7.51016	7.76594e-11	2.0628e-08
cg15164881	11	858840	TSPAN4	5'UTR;Body;Body;Body;Body;Body;Body	Island	0.0427605	0.515421	2.56351	7.50899	7.80685e-11	2.07247e-08
cg05328197	18	48086680	MAPK4	5'UTR	Island	0.0498421	0.521659	-2.70108	7.50815	7.83609e-11	2.07902e-08
cg03218988	11	62341521	EEF1G	TSS200	Island	0.0277856	0.787194	-3.99642	7.50793	7.84382e-11	2.07986e-08
cg23797073	6	15663448	DTNBP1	TSS200;TSS200;TSS200	S_Shore	0.0235939	0.819704	-4.59844	7.50709	7.87319e-11	2.08643e-08
cg00010266	8	145734519	MFSD3	TSS200	Island	0.0190321	0.696057	-4.58698	7.50661	7.88976e-11	2.08961e-08
cg24198128	19	18682398	UBA52	TSS1500;TSS1500	Island	0.0159961	0.49637	-4.04814	7.50574	7.92071e-11	2.09573e-08
cg06531655	19	11039470	C19orf52	1stExon;TSS200;5'UTR	Island	0.0213979	0.587573	-3.8718	7.5057	7.92206e-11	2.09573e-08
cg06959182	5	115910467	SEMA6A	1stExon;5'UTR	Island	0.00707895	0.629183	-5.92666	7.5039	7.98595e-11	2.11141e-08
cg03101422	2	136876737	CXCR4	TSS1500	Island	0.0141633	0.708662	-4.98645	7.5033	8.00705e-11	2.11541e-08
cg09089230	17	1588195	PRPF8	TSS200	Island	0.0157821	0.554538	-4.2929	7.50313	8.0134e-11	2.11541e-08
cg17774058	20	6748719	BMP2	TSS200	Island	0.0364631	0.51281	-2.92278	7.50308	8.015e-11	2.11541e-08
cg08703950	15	82338222	MEX3B	1stExon;5'UTR	Island	0.0267952	0.504069	-3.45792	7.5027	8.02849e-11	2.11774e-08
cg14860397	11	75917982	WNT11	TSS1500	N_Shore	0.0229876	0.62204	-4.08966	7.50249	8.03595e-11	2.11849e-08
cg11949253	11	237000	PSMD13	5'UTR;5'UTR;TSS1500;1stExon;1stExon;TSS1500	Island	0.0120903	0.361141	-4.05485	7.50205	8.05176e-11	2.12056e-08
cg04931453	9	101983720	ALG2	Body;Body;TSS1500	Island	0.0257106	0.569227	-3.64289	7.50194	8.05588e-11	2.12056e-08
cg23472708	7	156802209	MNX1	TSS200;Body	Island	0.0417822	0.762967	-3.76325	7.50189	8.05778e-11	2.12056e-08
cg21237268	6	31165833	HCG27	Body	Island	0.0102013	0.561936	-5.0007	7.49983	8.13196e-11	2.1378e-08
cg26796563	16	68344861	PRMT7	TSS200;1stExon;5'UTR	Island	0.0225213	0.514361	-3.4591	7.49981	8.13266e-11	2.1378e-08
cg16436509	12	120875898	COX6A1	TSS200	Island	0.0545144	0.933852	-3.30731	7.49713	8.23042e-11	2.16225e-08
cg14452947	5	87970640	LOC645323	Body;Body;TSS1500	Island	0.0260799	0.541005	-3.56287	7.49554	8.28874e-11	2.17523e-08
cg00956010	17	2239526	TSR1	Body;TSS1500;TSS1500	N_Shore	0.0228393	0.693669	-4.3411	7.49553	8.28938e-11	2.17523e-08
cg15540144	2	99553141	C2orf55	TSS1500	Island	0.0402059	0.540252	-2.81905	7.4954	8.29414e-11	2.17523e-08
cg05345967	19	12902328	JUNB	5'UTR;1stExon	Island	0.0190815	0.469416	-3.88211	7.49499	8.30933e-11	2.17797e-08
cg15883721	11	826837	EFCAB4A	TSS1500	N_Shore	0.0341326	0.975756	-4.26475	7.49455	8.32567e-11	2.18099e-08
cg07483245	15	23034598	NIPA2	TSS200;TSS200;TSS200;TSS200	Island	0.0213988	0.512294	-3.75879	7.48952	8.51409e-11	2.22907e-08
cg21172377	7	27213893	HOXA10	Body;1stExon	Island	0.0339533	0.555028	-3.61134	7.48879	8.54187e-11	2.23506e-08
cg25044817	2	24233259	MFSD2B	Body	Island	0.0311874	0.529587	-3.4406	7.48777	8.58061e-11	2.24391e-08
cg08905166	4	57842832	C4orf14	1stExon	Island	0.0290713	0.702236	-3.75406	7.48625	8.63923e-11	2.25795e-08
cg21271681	13	20702278	GJA3 (dist=10115)		Island	0.0119973	0.558991	-4.73952	7.48583	8.65516e-11	2.26082e-08
cg15738916	2	102314495	MAP4K4	1stExon;1stExon;5'UTR;5'UTR;5'UTR;1stExon	S_Shore	0.0163846	0.528989	-4.39948	7.48503	8.68611e-11	2.2676e-08
cg14078309	22	43539574	MCAT	TSS200;TSS200	S_Shore	0.0151954	0.517454	-4.36965	7.48245	8.78641e-11	2.29247e-08
cg00010046	16	88729480	MGC23284	TSS1500;TSS1500;1stExon	Island	0.00938169	0.465799	-4.87971	7.48215	8.79834e-11	2.29427e-08
cg08810813	16	686527	C16orf13	TSS200;TSS200;TSS200;TSS200;TSS200	Island	0.00941633	0.600349	-5.25925	7.48143	8.82661e-11	2.30033e-08
cg16501572	11	71934660	INPPL1	TSS1500	Island	0.0104984	0.533182	-4.93302	7.47946	8.90421e-11	2.31923e-08
ch.12.131811093R	12	133301020	ANKLE2 (dist=1233)		N_Shelf	0.0284384	0.807395	-4.10138	7.47831	8.95028e-11	2.3299e-08
cg00831233	2	223183268	CCDC140 (dist=13331)		Island	0.0229707	0.421978	-3.3965	7.47745	8.9845e-11	2.33747e-08
cg03449631	4	1714019	SLBP	5'UTR;1stExon	Island	0.0239584	0.437647	-3.18977	7.47526	9.07246e-11	2.35901e-08
cg02291403	12	130646461	FZD10	TSS1500	Island	0.0169302	0.568125	-4.77828	7.47445	9.10518e-11	2.36617e-08
cg05525867	15	75661090	MAN2C1	TSS200	S_Shore	0.0206338	0.780899	-4.66801	7.47389	9.12799e-11	2.37014e-08
cg09357097	17	46688490	HOXB7	TSS200	Island	0.0195395	0.526447	-3.94639	7.47382	9.13087e-11	2.37014e-08
cg18613834	7	65215902	CCT6P1	TSS200	Island	0.0233831	0.65619	-4.23977	7.47355	9.14202e-11	2.37169e-08
cg02337568	12	111843385	SH2B3	TSS1500	Island	0.0041201	0.30832	-5.49675	7.47251	9.18416e-11	2.38127e-08
cg26315277	11	31839549	PAX6	TSS200	Island	0.0326808	0.437749	-3.0559	7.47196	9.2067e-11	2.38575e-08
cg06330324	22	31031670	SLC35E4	TSS200	Island	0.0161864	0.785445	-5.08452	7.4706	9.26278e-11	2.39892e-08
cg12741488	16	2933841	FLYWCH2	5'UTR;5'UTR;5'UTR	S_Shore	0.0225283	0.450935	-3.54874	7.46967	9.30137e-11	2.40755e-08
cg23332955	17	77904095	TBC1D16 (dist=2045)		Island	0.0491118	0.534506	-2.73104	7.46904	9.32739e-11	2.41291e-08
cg09915940	19	798935	PTBP1	Body;Body;Body;Body	Island	0.0271908	0.768417	-4.24686	7.46689	9.41688e-11	2.43343e-08
cg10684802	11	75379491	MAP6	TSS200;TSS200	Island	0.0214739	0.412707	-3.75309	7.46688	9.41735e-11	2.43343e-08
cg03183872	20	3140552	FASTKD5	TSS200;TSS200;TSS200	Island	0.0464383	1.02608	-3.66007	7.46584	9.46105e-11	2.44334e-08
cg13597247	9	123963311	RAB14	5'UTR	N_Shore	0.0219416	0.661699	-4.368	7.46559	9.47169e-11	2.4447e-08
cg25046878	20	20345035	CFAP61 (dist=3688)		Island	0.0226725	0.513717	-3.81971	7.46479	9.50566e-11	2.45208e-08
cg06861087	14	53019167	TXNDC16	5'UTR;1stExon;1stExon;5'UTR;TSS1500	Island	0.0034427	0.406318	-6.0262	7.46433	9.52487e-11	2.45564e-08
cg13490966	1	26496285	ZNF593	TSS200	Island	0.0151923	0.607385	-4.61479	7.4627	9.59422e-11	2.47213e-08
cg13842237	21	47064079	PCBP3		Island	0.015702	0.448724	-4.11522	7.46202	9.62346e-11	2.47826e-08
cg09932345	1	1710561	NADK	TSS1500	Island	0.0157431	0.729398	-4.86194	7.46188	9.62952e-11	2.47842e-08
cg08475194	5	111755481	FLJ11235	Body;TSS1500	Island	0.024366	0.790451	-4.41561	7.46125	9.65657e-11	2.48398e-08
cg04028315	7	21467710	SP4	5'UTR;1stExon	Island	0.00298192	0.470323	-6.56084	7.45731	9.82752e-11	2.52653e-08
cg21432729	15	79103201	ADAMTS7	Body	Island	0.0264234	0.51005	-3.70946	7.45632	9.87077e-11	2.53622e-08
cg17282376	19	14530181	DDX39	TSS200	Island	0.0219607	0.60868	-3.86908	7.45613	9.87909e-11	2.53693e-08
cg21547976	19	1206451	STK11	1stExon;5'UTR	Island	0.0253028	0.63757	-4.08357	7.45468	9.94306e-11	2.55192e-08
cg09355771	2	177043147	HAGLR		Island	0.0256181	0.653733	-4.10427	7.45381	9.98173e-11	2.5604e-08
cg15388895	19	49955167	ALDH16A1	TSS1500;TSS1500;TSS200	Island	0.0117441	0.982275	-5.6075	7.45284	1.00249e-10	2.57003e-08
cg10141938	7	26240087	HNRNPA2B1	Body;Body;TSS1500;TSS1500	Island	0.0188862	0.673181	-4.42148	7.45141	1.00888e-10	2.58419e-08
cg20042228	9	139439761	NOTCH1	Body	Island	0.0155211	0.596915	-4.45968	7.45135	1.00915e-10	2.58419e-08
cg08127941	6	30293955	TRIM39	TSS1500;Body;Body;TSS1500	N_Shore	0.0220861	0.64934	-4.08336	7.44986	1.01589e-10	2.59999e-08
cg18820595	19	41111131	LTBP4	Body;Body;Body	Island	0.0365607	0.627154	-3.22778	7.44803	1.02421e-10	2.61982e-08
cg16736300	19	8579199	ZNF414	TSS200;TSS200	Island	0.0177172	0.642752	-4.45675	7.44607	1.03315e-10	2.6412e-08
cg13872356	11	62341519	EEF1G	TSS200	Island	0.0238145	1.19737	-5.26323	7.4453	1.03671e-10	2.64883e-08
cg14603406	10	104404379	TRIM8	1stExon	Island	0.017811	0.462803	-3.7476	7.44418	1.04188e-10	2.66055e-08
cg03361810	8	42010162	AP3M2	TSS1500;TSS1500	Island	0.0272907	0.717822	-3.73604	7.45535	1.05577e-10	2.69451e-08
cg22055815	5	43040621	C5orf39	TSS200	Island	0.0265021	0.877393	-4.5481	7.44107	1.05643e-10	2.69469e-08
cg12077344	14	55033982	SAMD4A	TSS1500;TSS1500	Island	0.00959054	0.548837	-5.06192	7.43974	1.06269e-10	2.70914e-08
cg19117777	5	109024969	MAN2A1	TSS200	Island	0.0230474	0.569642	-3.82021	7.43925	1.06501e-10	2.71354e-08
cg19972619	8	128747979	MYC	TSS1500	Island	0.0147992	0.625166	-4.62404	7.43798	1.07102e-10	2.72733e-08
cg25659677	19	2785212	THOP1	TSS1500	Island	0.0225485	0.685764	-4.22372	7.43754	1.07314e-10	2.7312e-08
cg10182697	10	134600357	NKX6-2	TSS1500	Island	0.0924112	0.628008	-1.67898	7.43643	1.07846e-10	2.74322e-08
cg26439238	13	45563672	NUFIP1	TSS200;TSS200	Island	0.0194468	0.715432	-4.51599	7.43545	1.08318e-10	2.75367e-08
cg04910183	1	193090988	CDC73	TSS200	Island	0.0200572	0.869143	-4.63056	7.43446	1.08796e-10	2.76427e-08
cg06817090	1	1334334	CCNL2	Body;Body;Body;TSS1500;Body	Island	0.0189061	0.592421	-4.17982	7.43413	1.08955e-10	2.76556e-08
cg27541875	12	129308709	SLC15A4	TSS200	Island	0.00859129	0.523468	-5.19497	7.43411	1.08967e-10	2.76556e-08
cg00123094	16	1662131	IFT140	TSS200	Island	0.0144948	0.534873	-4.46643	7.43276	1.09623e-10	2.78064e-08
cg05315443	12	66218639	HMGA2	1stExon;5'UTR;Body;1stExon;5'UTR	Island	0.0258173	0.643695	-4.04726	7.43252	1.0974e-10	2.78206e-08
cg06782351	1	3566715	WDR8	TSS200	Island	0.0100357	0.618186	-5.176	7.43079	1.10589e-10	2.80204e-08
cg22174410	3	42641766	NKTR	TSS1500	N_Shore	0.0413912	0.804034	-3.51944	7.43053	1.10717e-10	2.80372e-08
cg18813733	16	88637115	ZC3H18	5'UTR	Island	0.017817	0.648264	-4.43273	7.43039	1.10784e-10	2.80386e-08
cg26152388	7	77166136	PTPN12	TSS1500;TSS1500;TSS1500	Island	0.017891	0.58878	-4.12059	7.42925	1.11349e-10	2.8166e-08
cg05026540	20	32699882	EIF2S2	Body	Island	0.0221607	0.518323	-3.51886	7.42775	1.12094e-10	2.83388e-08
cg01462904	3	47018296	CCDC12	TSS200	Island	0.0117026	0.57533	-4.8269	7.42661	1.12663e-10	2.84668e-08
cg18704421	15	91446589	MAN2A2	TSS1500	Island	0.00840706	0.74698	-5.41887	7.42459	1.13678e-10	2.87074e-08
cg27141345	16	29816675	MAZ	TSS1500;3'UTR;TSS1500	Island	0.0134708	0.580177	-4.79668	7.42105	1.15487e-10	2.9148e-08
cg24196126	19	56988205	ZNF667	5'UTR;Body	N_Shore	0.0444493	0.562952	-2.91114	7.42052	1.15759e-10	2.92006e-08
cg16585306	14	77607763	ZDHHC22	5'UTR	Island	0.0222959	0.563338	-3.90653	7.4203	1.1587e-10	2.92125e-08
cg13519464	19	9938554	UBL5	TSS200;TSS200	Island	0.0417948	1.11137	-3.89629	7.4195	1.16286e-10	2.92849e-08
cg03128469	1	228674880	RNF187	TSS200	Island	0.00260233	0.317754	-6.09004	7.4195	1.16286e-10	2.92849e-08
cg01440407	8	97274019	MTERFD1	TSS1500;TSS200	Island	0.00789911	0.621072	-5.57795	7.41935	1.16362e-10	2.92872e-08
cg12629480	17	8092555	C17orf59	1stExon	Island	0.0269354	0.431838	-2.89782	7.41923	1.16424e-10	2.92872e-08
cg17064564	22	29710817	RASL10A	Body;Body	Island	0.0485611	0.632653	-3.0177	7.41906	1.16511e-10	2.9293e-08
cg01182555	14	62162064	HIF1A	TSS200;TSS200	Island	0.012907	0.899596	-5.44197	7.41813	1.16994e-10	2.93984e-08
cg14870242	14	55034646	SAMD4A	1stExon;1stExon	Island	0.00506563	0.475549	-5.91363	7.41594	1.18138e-10	2.96694e-08
cg02621020	8	145159250	SHARPIN	TSS200;TSS200	Island	0.0184252	0.694703	-4.52415	7.41541	1.18421e-10	2.9724e-08
cg00593048	10	3111452	PFKP	Body	S_Shore	0.0268816	0.82022	-4.28762	7.41449	1.18905e-10	2.9829e-08
cg16655206	19	47104221	CALM3	TSS1500	Island	0.00446312	0.50264	-5.92579	7.41351	1.19422e-10	2.99424e-08
cg13782090	2	220417853	OBSL1	Body	Island	0.0573248	0.462085	-2.01372	7.41261	1.19905e-10	3.00469e-08
cg04310649	10	35416472	CREM	5'UTR;5'UTR;5'UTR;1stExon;5'UTR;5'UTR;5'UTR;1stExon	Island	0.0306272	0.761331	-3.75997	7.41162	1.20433e-10	3.01626e-08
cg23383189	5	176560116	NSD1	1stExon;TSS1500;5'UTR	Island	0.0340346	0.579539	-3.43132	7.41148	1.20508e-10	3.0165e-08
cg18715511	12	1058965	RAD52	TSS200	Island	0.0366036	0.930094	-3.87085	7.41135	1.20576e-10	3.01654e-08
cg11826116	22	39916314	ATF4	TSS1500;TSS1500	Island	0.0250893	0.587171	-3.86377	7.41015	1.21223e-10	3.03106e-08
cg26677448	10	102505345	PAX2	TSS200;TSS200;TSS200;TSS200;TSS200	Island	0.0252898	0.469476	-3.59053	7.40848	1.22125e-10	3.05193e-08
cg02928029	8	95835313	INTS8	TSS1500	Island	0.0116592	0.671033	-5.18495	7.40743	1.22696e-10	3.06452e-08
cg08809260	2	177054140	HOXD1	1stExon	Island	0.0664074	0.72876	-2.38929	7.40564	1.2368e-10	3.08742e-08
cg08133937	11	46868042	CKAP5	TSS200;TSS200	Island	0.0141959	0.674609	-5.05388	7.40527	1.23882e-10	3.08937e-08
cg11645821	10	93557994	TNKS2	TSS200	Island	0.00897389	0.446718	-4.87123	7.40521	1.23918e-10	3.08937e-08
cg11092441	16	3551334	CLUAP1	Body	S_Shore	0.0145872	0.542844	-4.65281	7.40513	1.23962e-10	3.08937e-08
cg00580022	22	17639482	CECR4	TSS1500;Body;Body;TSS1500	Island	0.0323287	0.396035	-2.63305	7.40461	1.24247e-10	3.09479e-08
cg22733648	1	6302273	HES3 (dist=1977)		Island	0.0298706	0.506364	-3.08612	7.40324	1.25005e-10	3.11197e-08
cg21869055	19	51522454	KLK10	5'UTR;5'UTR;5'UTR	Island	0.0358637	0.693061	-3.72795	7.40225	1.25559e-10	3.12407e-08
cg21028211	17	74497614	RHBDF2	TSS200;TSS200	Island	0.0132285	0.597712	-4.60111	7.40141	1.26026e-10	3.13398e-08
cg08570275	3	152553089	P2RY1	5'UTR;1stExon	Island	0.020207	0.676781	-4.46079	7.39929	1.27223e-10	3.16201e-08
cg19594691	2	20646743	RHOB	TSS200	Island	0.015894	0.533959	-4.28911	7.39889	1.2745e-10	3.16593e-08
cg05502081	16	58549679	SETD6	Body;Body	Island	0.0117728	0.761358	-5.22989	7.39828	1.27796e-10	3.17279e-08
cg02215538	5	139782041	ANKHD1	Body;Body;Body;Body	Island	0.0135896	0.551529	-4.47475	7.39785	1.28041e-10	3.17716e-08
cg24803138	11	66636369	PC	Body;Body;Body		0.0171164	0.591107	-4.28878	7.39691	1.28574e-10	3.18865e-08
cg11189384	1	180204379	LHX4	Body	Island	0.0433214	0.644844	-3.2842	7.39595	1.29126e-10	3.2006e-08
cg24441872	4	53525715	USP46	TSS1500	Island	0.0264136	0.603523	-3.70653	7.3958	1.29214e-10	3.20103e-08
cg23791813	20	39317833	MAFB	5'UTR;1stExon	Island	0.0131665	0.741875	-5.26331	7.39461	1.29899e-10	3.21626e-08
cg26013412	1	247094486	AHCTF1	Body	Island	0.0169608	0.49854	-3.96653	7.39428	1.3009e-10	3.21923e-08
cg22126032	7	116166529	CAV1	Body	Island	0.0312468	0.592597	-3.41243	7.39202	1.31404e-10	3.24887e-08
cg20871445	1	1166916	SDF4	5'UTR;5'UTR;TSS1500	N_Shore	0.0109997	0.547097	-4.87627	7.39197	1.3143e-10	3.24887e-08
cg03327386	18	8609878	RAB12	1stExon	Island	0.0397171	1.40437	-4.61383	7.38831	1.33587e-10	3.30041e-08
cg23091741	1	226111643	PYCR2	Body	Island	0.0282085	0.570596	-3.5461	7.3869	1.34427e-10	3.31935e-08
cg27463953	20	3451306	ATRN	TSS1500;TSS1500	Island	0.0214977	0.718205	-4.53687	7.38581	1.35078e-10	3.33363e-08
cg03303359	10	88471773	LDB3	Body;Body;Body	Island	0.0160469	0.503304	-4.10171	7.38521	1.35438e-10	3.3407e-08
cg26531014	7	35840064	SEPT7	TSS1500;TSS1500	N_Shore	0.0143107	0.564978	-4.52427	7.38415	1.36083e-10	3.3548e-08
cg01540571	1	15911089	AGMAT	Body	Island	0.0159808	0.617721	-4.38924	7.38381	1.3629e-10	3.35808e-08
cg06439982	16	2802372	SRRM2	5'UTR;Body;1stExon	Island	0.00371605	0.305358	-5.5869	7.38286	1.36861e-10	3.37033e-08
cg07187585	17	10600923	C17orf48	TSS200;TSS200	Island	0.0271651	0.5859	-3.57073	7.38244	1.37121e-10	3.37492e-08
cg20121715	22	39640505	PDGFB	1stExon;5'UTR	Island	0.019868	0.546778	-4.00864	7.37982	1.38727e-10	3.4126e-08
cg07837102	6	32940879	BRD2	Body;Body	Island	0.0301379	0.621496	-3.41732	7.37904	1.39205e-10	3.42251e-08
cg16340618	18	55104628	ONECUT2	Body	Island	0.0419989	0.636783	-3.21308	7.37852	1.39531e-10	3.42869e-08
cg20367329	17	17399941	RASD1	TSS1500	Island	0.0126332	0.679953	-4.93448	7.37758	1.40114e-10	3.44116e-08
cg08536167	2	99758216	C2orf15	1stExon;5'UTR;TSS200;5'UTR	Island	0.0162125	0.57962	-4.32545	7.37362	1.42603e-10	3.50039e-08
cg20009215	6	2765204	WRNIP1	TSS1500;TSS1500	Island	0.0208784	0.698217	-4.65579	7.37284	1.43096e-10	3.51061e-08
cg24654547	16	68057165	DUS2L	TSS200;1stExon;5'UTR	Island	0.0784191	1.09383	-2.96052	7.3722	1.43502e-10	3.51775e-08
cg13333405	19	2236670	PLEKHJ1	TSS1500;TSS200	Island	0.00453016	0.460101	-5.92981	7.37214	1.43541e-10	3.51775e-08
cg10620501	8	37620046	PROSC	TSS200	Island	0.0266878	0.535334	-3.28653	7.37199	1.43636e-10	3.51817e-08
cg13088939	1	155659111	DAP3	5'UTR;5'UTR;TSS1500;TSS1500	Island	0.0171581	0.779753	-4.78385	7.37075	1.44434e-10	3.53581e-08
cg25944720	6	106958640	AIM1	TSS1500	Island	0.016506	0.615561	-4.51066	7.36954	1.45211e-10	3.55295e-08
cg22766770	17	18218566	TOP3A	TSS1500;TSS200	Island	0.0155483	0.597732	-4.33551	7.36827	1.46035e-10	3.5712e-08
cg02661886	12	118573745	PEBP1	TSS200	Island	0.0103298	0.722305	-5.37827	7.36781	1.46332e-10	3.57654e-08
cg20652607	6	108485837	NR2E1	TSS1500	Island	0.0474669	0.73201	-3.34041	7.36634	1.47294e-10	3.5981e-08
cg21810604	7	99699701	MCM7	TSS1500;Body;TSS1500	S_Shore	0.0312478	0.613294	-3.923	7.36535	1.47943e-10	3.61204e-08
cg23727007	6	29716796	LOC285830	Body;Body	Island	0.0120574	0.633517	-4.94532	7.36448	1.48513e-10	3.62401e-08
cg12500884	19	56165125	U2AF2	TSS1500;TSS1500	Island	0.0139389	0.51339	-4.50712	7.36387	1.48915e-10	3.63187e-08
cg20101978	5	149340209	SLC26A2	TSS200	Island	0.0116475	0.532261	-4.60378	7.36322	1.49349e-10	3.64052e-08
cg07939768	17	27621433	NUFIP2	TSS1500	Island	0.0524725	0.688402	-2.82584	7.36203	1.50142e-10	3.65689e-08
cg09932330	3	52091651	DUSP7	TSS1500	Island	0.0180531	0.531884	-3.90623	7.36187	1.50249e-10	3.65689e-08
cg08525207	2	3622752	RPS7	TSS200	Island	0.0426097	1.06991	-3.70559	7.36179	1.50297e-10	3.65689e-08
cg21108767	7	99933721	PILRB	TSS200;Body;TSS200	Island	0.02957	0.903922	-4.27895	7.36173	1.50341e-10	3.65689e-08
cg12075970	12	122064387	ORAI1	TSS200	Island	0.016879	0.499713	-4.16322	7.36079	1.50969e-10	3.6702e-08
cg04071516	19	1864938	KLF16	TSS1500	Island	0.0193635	0.585425	-4.36803	7.35809	1.52794e-10	3.71258e-08
cg12002882	20	62461365	ZBTB46		Island	0.0198216	0.464305	-4.16474	7.35688	1.53617e-10	3.73061e-08
cg25296860	13	20702426	GJA3 (dist=9967)		Island	0.0137251	0.660689	-4.70769	7.35675	1.53703e-10	3.7307e-08
cg15612424	11	61735480	FTH1	TSS1500	Island	0.0171662	0.605511	-4.30533	7.35563	1.54471e-10	3.74735e-08
cg21433329	20	49574938	DPM1	1stExon;TSS1500	Island	0.00789811	0.682658	-5.73701	7.35523	1.54745e-10	3.75199e-08
cg12069248	11	65628378	MUS81	Body	Island	0.0216058	0.449785	-3.47861	7.35471	1.55106e-10	3.75876e-08
cg07657743	3	13920689	WNT7A	Body	Island	0.0286857	0.580802	-3.66998	7.35425	1.55417e-10	3.76429e-08
cg06397837	7	27240251	HOXA13	TSS1500	Island	0.0303928	0.880128	-4.33919	7.35274	1.56464e-10	3.78763e-08
cg26403559	17	17494874	PEMT	1stExon	Island	0.00611536	0.6186	-5.78545	7.35256	1.56594e-10	3.78877e-08
cg03273700	6	117997374	NUS1	Body	Island	0.0180236	0.500214	-4.00863	7.352	1.56979e-10	3.79607e-08
cg24339897	11	75921810	WNT11 (dist=6)		Island	0.00244018	0.281338	-6.14006	7.3514	1.57403e-10	3.80432e-08
cg04956913	6	30712436	IER3	TSS200	Island	0.0660825	0.785887	-2.75944	7.35127	1.57495e-10	3.80452e-08
cg15605445	10	88470986	LDB3	Body;Body;Body	Island	0.0168209	0.565474	-4.31747	7.35077	1.57843e-10	3.8109e-08
cg22128035	2	47168977	MCFD2	1stExon;5'UTR;Body;5'UTR;1stExon	Island	0.0136344	0.487231	-4.3611	7.35029	1.58179e-10	3.817e-08
cg04993414	3	152880916	RAP2B	1stExon	Island	0.0146373	0.695578	-5.01814	7.34983	1.585e-10	3.82194e-08
cg02342053	9	37592791	TOMM5	TSS200;TSS200;TSS200	S_Shore	0.0249673	0.650479	-3.75941	7.34976	1.58551e-10	3.82194e-08
cg18810347	7	50344242	IKZF1	TSS200	Island	0.0173897	0.493569	-3.94559	7.34911	1.5901e-10	3.83096e-08
cg26937389	1	12677975	DHRS3	TSS200	Island	0.0158547	0.594235	-4.57979	7.34756	1.60107e-10	3.85535e-08
cg10396357	16	4323326	TFAP4	TSS1500	Island	0.00831335	0.490612	-5.19253	7.34694	1.60554e-10	3.86407e-08
cg22512536	5	154134507	LARP1	Body;TSS1500	Island	0.0150215	0.708478	-4.88292	7.34679	1.6066e-10	3.86458e-08
cg19066141	12	48395868	COL2A1	Body;Body	Island	0.019076	0.589699	-4.56813	7.34645	1.60899e-10	3.8683e-08
cg09805055	2	208634004	FZD5	1stExon;5'UTR	Island	0.0176786	0.630891	-4.5318	7.34493	1.61994e-10	3.89258e-08
cg22364503	15	75932692	IMP3	TSS200	Island	0.00677921	0.526794	-5.5373	7.34295	1.6342e-10	3.92477e-08
cg10533351	20	19997722	NAA20	TSS1500;TSS1500;TSS1500	Island	0.015591	0.661643	-4.71993	7.3416	1.64406e-10	3.94636e-08
cg15576233	8	80679932	HEY1	1stExon;5'UTR;5'UTR;1stExon	Island	0.00930747	0.565412	-4.96323	7.34127	1.64649e-10	3.95013e-08
cg00523742	17	80293310	SECTM1	TSS1500	S_Shore	0.0352135	0.550085	-3.49243	7.34048	1.65227e-10	3.96191e-08
cg18124201	20	46414952	SULF2	1stExon;1stExon;5'UTR;TSS200;5'UTR	Island	0.0603534	0.937512	-3.32487	7.33974	1.65771e-10	3.97287e-08
cg04315264	6	35436252	RPL10A	Body	Island	0.0306502	0.571941	-3.27372	7.33941	1.66012e-10	3.97655e-08
cg02708341	2	232572234	PTMA	TSS1500;TSS1500	Island	0.0121054	0.669655	-5.06358	7.33874	1.6651e-10	3.98639e-08
cg25993851	11	46722334	ARHGAP1	TSS1500;TSS200	Island	0.00862644	0.712409	-5.66256	7.33807	1.67e-10	3.99603e-08
cg13710842	5	72251735	FCHO2	TSS200;TSS200	Island	0.015149	0.829814	-5.25959	7.33793	1.67107e-10	3.99648e-08
cg14650559	14	77843620	C14orf174	TSS200;TSS1500	Island	0.0132011	0.59869	-4.9006	7.33738	1.67516e-10	4.00416e-08
cg01840575	2	38977957	SFRS7	Body	Island	0.0565854	0.566238	-2.20292	7.33672	1.68006e-10	4.01175e-08
cg06584619	20	3869523	PANK2	TSS1500;1stExon;5'UTR;TSS1500	Island	0.00636424	0.599716	-5.80109	7.33672	1.68009e-10	4.01175e-08
cg03774520	1	32238105	ADGRB2 (dist=8456)		Island	0.0256073	0.742148	-4.15672	7.33638	1.68259e-10	4.01562e-08
cg13614045	17	65375130	PITPNC1	Body;Body	Island	0.00614653	0.453538	-5.34528	7.33565	1.68809e-10	4.02664e-08
cg03960699	2	61697528	USP34	Body		0.00619126	0.460161	-5.49515	7.33542	1.68983e-10	4.02867e-08
cg06026129	19	822355	LPPR3	TSS1500	Island	0.0166934	0.527852	-4.24072	7.33525	1.6911e-10	4.0296e-08
cg14204791	21	44394797	PKNOX1	5'UTR	Island	0.0235739	0.434458	-3.14016	7.33477	1.69471e-10	4.03608e-08
cg09097668	3	49448871	RHOA	5'UTR;TSS1500	Island	0.0155231	0.534395	-4.45128	7.33462	1.69584e-10	4.03668e-08
cg03724990	6	85473195	TBX18	Body	Island	0.0361216	0.605251	-3.36002	7.33228	1.71354e-10	4.07511e-08
cg13996426	3	49756904	AMIGO3	5'UTR;1stExon;Body	Island	0.0236013	0.651524	-3.96564	7.33225	1.71377e-10	4.07511e-08
cg09445448	9	134151854	FAM78A	1stExon;5'UTR	Island	0.0186103	0.711816	-4.60924	7.33186	1.71675e-10	4.08006e-08
cg05884522	6	13615538	NOL7	TSS200	Island	0.0181706	0.612502	-4.21134	7.33094	1.72374e-10	4.09454e-08
cg13386234	14	23058032	DAD1	1stExon	Island	0.0114028	0.57849	-5.01243	7.33054	1.72681e-10	4.09902e-08
cg21242697	6	144385893	PLAGL1	TSS200;TSS200	S_Shore	0.01601	0.712766	-4.73516	7.33046	1.72743e-10	4.09902e-08
cg02649248	10	134914613	GPR123	Body	S_Shore	0.0216498	0.486619	-3.8965	7.33024	1.72915e-10	4.10099e-08
cg09589688	3	57541949	PDE12	TSS200	Island	0.00936899	0.524327	-4.82169	7.32957	1.73428e-10	4.11101e-08
cg14883717	13	80915447	SPRY2	TSS1500	Island	0.0242	0.8274	-4.40337	7.32886	1.73977e-10	4.12189e-08
cg00590869	8	37962609	ASH2L	TSS1500;TSS1500	Island	0.0176066	0.665655	-4.51971	7.32819	1.74492e-10	4.13193e-08
cg22329233	3	48723293	NCKIPSD	1stExon;5'UTR;5'UTR;1stExon	Island	0.0170336	0.482932	-4.05036	7.32795	1.7468e-10	4.13424e-08
cg23340478	9	135457254	BARHL1	TSS1500	Island	0.0244762	0.674591	-4.33279	7.32633	1.7594e-10	4.16189e-08
cg19467738	11	94823267	ENDOD1	1stExon	Island	0.00455462	0.411208	-5.78668	7.33942	1.76317e-10	4.16866e-08
cg13726332	19	3359037	NFIC	TSS1500	Island	0.0191656	0.505711	-3.7907	7.32524	1.76792e-10	4.17766e-08
cg04077069	7	151217159	RHEB	TSS200	Island	0.0132273	0.477453	-4.24101	7.32513	1.76883e-10	4.17766e-08
cg06861209	16	231149	HBQ1	3'UTR	Island	0.0206743	0.557982	-4.21436	7.32501	1.76972e-10	4.17766e-08
cg04309350	8	67341294	RRS1	5'UTR;1stExon	Island	0.0131867	0.512668	-4.47585	7.32372	1.77994e-10	4.19961e-08
cg01571579	1	244615597	ADSS	TSS200	Island	0.0201143	0.593793	-4.17342	7.32019	1.80799e-10	4.26358e-08
cg12482557	8	6693103	XKR5	1stExon;5'UTR	Island	0.0350318	0.866043	-3.95019	7.31987	1.81057e-10	4.26746e-08
cg15427393	19	44037695	ZNF575	5'UTR	Island	0.00246814	0.310775	-6.21113	7.31927	1.81543e-10	4.2767e-08
cg06095814	16	30569978	ZNF764	TSS1500	Island	0.018471	0.513725	-4.03921	7.31789	1.82659e-10	4.30078e-08
cg09349094	1	2323068	MORN1	TSS200;TSS200	Island	0.0171384	0.544665	-4.08411	7.31766	1.82844e-10	4.3029e-08
cg07471962	14	55368706	GCH1	Body;Body;Body;Body	Island	0.0140105	0.612551	-4.77414	7.31558	1.84541e-10	4.3406e-08
cg04233747	5	145214971	PRELID2	TSS200;TSS200;TSS200	Island	0.038722	0.588535	-2.98977	7.31457	1.85373e-10	4.35556e-08
cg03638642	16	1877211	HAGH	TSS200;TSS200;TSS200;TSS200;TSS200	Island	0.0173122	0.598508	-4.27569	7.31456	1.85377e-10	4.35556e-08
cg01583365	2	172778734	HAT1	TSS200;TSS200	Island	0.0247629	0.688248	-4.06966	7.31446	1.85464e-10	4.35556e-08
cg15318396	21	38593284	DSCR9		Island	0.0323225	1.10588	-4.32081	7.3126	1.86999e-10	4.38936e-08
cg09822824	11	46867927	CKAP5	TSS200;TSS200	Island	0.00753754	0.59521	-5.61925	7.31211	1.87409e-10	4.39671e-08
cg01351869	15	80215929	C15orf37	Body;5'UTR;1stExon	Island	0.0249764	0.787218	-4.43735	7.30974	1.89386e-10	4.44082e-08
cg01787565	1	245318209	KIF26B	TSS200	Island	0.00721157	0.574345	-5.63501	7.30912	1.89907e-10	4.45073e-08
cg19955402	5	139781318	ANKHD1	TSS200;TSS200;TSS200;TSS200	Island	0.00490765	0.516328	-5.80167	7.30537	1.93097e-10	4.52158e-08
cg17985418	17	66031785	KPNA2	TSS200	Island	0.0173896	0.707971	-4.43754	7.30533	1.93128e-10	4.52158e-08
cg27275781	7	5463911	TNRC18	TSS1500	Island	0.00469775	0.371856	-5.54075	7.30205	1.95964e-10	4.58563e-08
cg23677570	7	74489617	WBSCR16	5'UTR;1stExon	Island	0.0101684	0.535318	-5.03801	7.30162	1.96338e-10	4.59203e-08
cg11496792	9	123477254	MEGF9	TSS1500	Island	0.0191396	0.553136	-3.91221	7.30125	1.9666e-10	4.59642e-08
cg12759353	7	151573694	PRKAG2	1stExon	Island	0.0228051	0.687824	-3.99935	7.30116	1.96741e-10	4.59642e-08
cg06401449	12	64798028	XPOT	TSS1500	Island	0.017649	0.548625	-4.07196	7.30106	1.96829e-10	4.59642e-08
cg18214379	8	97172480	GDF6	Body	N_Shore	0.0131275	0.605602	-5.05048	7.30062	1.9721e-10	4.60299e-08
cg16327647	1	214776436	CENPF	TSS200	Island	0.0208581	0.547919	-3.7495	7.2972	2.00231e-10	4.67109e-08
cg08699435	20	19997606	NAA20	TSS1500;TSS1500;TSS1500	N_Shore	0.0179768	0.614724	-4.48899	7.29671	2.00659e-10	4.67868e-08
cg00947019	7	44887958	H2AFV	TSS1500;TSS1500;TSS1500;TSS1500;TSS1500	Island	0.0207831	0.649177	-4.10207	7.29455	2.02595e-10	4.72141e-08
cg01773951	1	247094386	AHCTF1	Body	N_Shore	0.00917528	0.527871	-5.30757	7.29234	2.04588e-10	4.76543e-08
cg12236822	1	169076076	ATP1B1	1stExon;1stExon	Island	0.0169412	0.502983	-3.93881	7.29041	2.06353e-10	4.80409e-08
cg01448258	10	124895045	HMX3	TSS1500	Island	0.0167901	0.482412	-4.35735	7.28962	2.07071e-10	4.81835e-08
cg25277509	13	22248161	FGF9	Body	Island	0.00382385	0.399526	-5.96033	7.28861	2.08009e-10	4.8377e-08
cg09894929	7	8473578	NXPH1	TSS200	Island	0.019946	0.48608	-3.93481	7.28703	2.09474e-10	4.86928e-08
cg06272611	13	29068567	FLT1	Body;Body;Body;Body	Island	0.0238841	0.428221	-3.26556	7.28626	2.10185e-10	4.88333e-08
cg05707190	15	99558427	PGPEP1L (dist=7402)		Island	0.023181	0.395189	-3.19716	7.28603	2.10403e-10	4.8859e-08
cg17858663	16	81039969	CENPN	TSS200;TSS200;TSS200;5'UTR	N_Shore	0.00861901	0.436683	-5.01412	7.28569	2.10719e-10	4.89076e-08
cg09747578	1	46769076	LRRC41	TSS200;TSS1500	S_Shore	0.0223337	0.752865	-4.61937	7.28413	2.12178e-10	4.9221e-08
cg00592510	17	1957625	HIC1	TSS1500	Island	0.0254567	0.557856	-3.5084	7.28368	2.12609e-10	4.92961e-08
cg25187227	4	40058080	N4BP2	TSS1500;Body	Island	0.0394895	0.97803	-4.05258	7.28241	2.13803e-10	4.95476e-08
cg08923060	12	120884702	TRIAP1	TSS1500;Body	Island	0.0157048	0.638528	-4.93608	7.28207	2.14125e-10	4.9597e-08
cg02398663	18	45663510	ZBTB7C		Island	0.0191897	0.6523	-4.59825	7.28127	2.14887e-10	4.97482e-08
cg00999623	1	108743186	SLC25A24	TSS1500	Island	0.0412747	0.547066	-2.75164	7.27997	2.16131e-10	5.00109e-08
cg02265056	19	49016928	LMTK3	TSS1500	Island	0.0146947	0.59462	-4.43457	7.27746	2.18556e-10	5.05465e-08
cg18167978	14	50065649	PPIL5	1stExon;5'UTR;1stExon;5'UTR	Island	0.0247834	0.773002	-4.23036	7.27663	2.19356e-10	5.07057e-08
cg27568321	4	113152709	AP1AR	TSS200;TSS200	Island	0.0420226	0.677024	-3.11729	7.27638	2.19604e-10	5.07374e-08
cg26060569	5	141704578	SPRY4	5'UTR;1stExon;1stExon;5'UTR	Island	0.0157951	0.536416	-4.07717	7.27598	2.19989e-10	5.08005e-08
cg01333619	11	134094250	NCAPD3	1stExon;TSS1500;5'UTR	Island	0.0136539	0.725814	-5.07431	7.27372	2.22207e-10	5.12867e-08
cg02501334	17	66508232	PRKAR1A	TSS1500;TSS1500;5'UTR;1stExon	Island	0.013365	0.796067	-5.2676	7.27291	2.23004e-10	5.14447e-08
cg22928329	19	33183273	NUDT19	1stExon	Island	0.0267917	0.529405	-3.35531	7.27269	2.23225e-10	5.14697e-08
cg13383153	19	36980459	ZNF566	1stExon;5'UTR;TSS200;5'UTR;5'UTR;1stExon;1stExon	Island	0.0245484	0.488586	-3.29738	7.27233	2.2358e-10	5.15255e-08
cg03784628	11	64059937	KCNK4	5'UTR	Island	0.024145	0.529966	-3.81356	7.27162	2.24291e-10	5.16631e-08
cg17159242	2	3623060	RPS7	5'UTR	Island	0.0213758	0.565864	-3.99946	7.27047	2.25439e-10	5.19013e-08
cg05607246	6	139695661	CITED2	1stExon;TSS1500;TSS200;5'UTR	Island	0.00636145	0.561394	-5.63608	7.27013	2.25778e-10	5.19418e-08
cg21959594	19	1813058	ATP8B3	TSS1500	S_Shore	0.0305983	0.707268	-3.76564	7.27006	2.25842e-10	5.19418e-08
cg00993799	7	104653126	LOC100216545	Body	Island	0.0380289	1.12362	-4.38406	7.2686	2.27309e-10	5.22527e-08
cg08730330	17	61904790	PSMC5	TSS200;1stExon;5'UTR	Island	0.0260793	0.570775	-3.60766	7.26814	2.27772e-10	5.23329e-08
cg17211447	1	10490667	APITD1	Body;TSS200;Body	Island	0.0110318	0.934686	-5.79554	7.26757	2.28356e-10	5.24406e-08
cg16317734	11	94822598	ENDOD1	TSS1500	Island	0.0346769	0.667204	-3.51447	7.26598	2.29973e-10	5.27854e-08
cg02625745	2	37458728	CEBPZ	5'UTR;TSS200;TSS200;1stExon	Island	0.00276118	0.361874	-6.27319	7.26535	2.30617e-10	5.29064e-08
cg23508052	10	102106811	SCD	5'UTR;1stExon	Island	0.0107354	0.666218	-5.34102	7.26488	2.31088e-10	5.2988e-08
cg20593100	9	131464729	PKN3	TSS200	N_Shore	0.0164554	0.423743	-3.86977	7.26475	2.31223e-10	5.29923e-08
cg10077672	22	42063028	XRCC6 (dist=2975)		S_Shore	0.0105615	0.494891	-4.56421	7.26428	2.31704e-10	5.30759e-08
cg14339216	19	47853009	DHX34	5'UTR	S_Shore	0.0155739	0.566518	-4.59103	7.26395	2.32052e-10	5.31288e-08
cg09781944	4	20254519	SLIT2	TSS1500	Island	0.0791293	0.67706	-2.25178	7.26366	2.3235e-10	5.31415e-08
cg03448816	1	28052370	FAM76A	TSS200;TSS200;TSS200;TSS200;TSS200	Island	0.0177437	0.594721	-4.30645	7.26363	2.32375e-10	5.31415e-08
cg08706105	17	36861385	MLLT6	TSS1500	Island	0.0211756	0.519881	-3.59964	7.26355	2.32457e-10	5.31415e-08
cg20832137	6	71667105	B3GAT2	TSS1500	Island	0.0196305	0.57489	-4.45646	7.26304	2.32982e-10	5.32349e-08
cg26337884	10	52751119	PRKG1	1stExon;5'UTR	Island	0.0313181	0.611477	-3.50286	7.26277	2.33264e-10	5.32727e-08
cg20074795	22	38864244	KDELR3	1stExon;1stExon	Island	0.0159524	0.598842	-4.60309	7.26204	2.34017e-10	5.34179e-08
[truncated: 2,859 more rows]

## Sheet: ST4_Correlations_table
Additional file 1: Table S4. Correlations of change in DNA methylation with change in clinical measures in pre- and post-surgery cohort.
Illumina ID	Chromosome	Chrmosome position	Gene Name	Gene Group	Relation to CpG Island	Annotated Gene Name	Trait	estimate correlation	Raw P-value	conf.low	conf.high
cg05295236	10	135192197	PAOX	TSS1500	Island		ALAT	0.605495	0.000307135	0.31976	0.79028
cg20792376	10	119296297	EMX2OS	Body	Island		ALAT	0.582545	0.00046827	0.293462	0.774014
cg19764048	4	5053152	STK32B	TSS1500	N_Shore		ALAT	0.575357	0.000571022	0.28355	0.769643
cg08714753	11	35639590	FJX1	TSS200	N_Shore		ALAT	0.553974	0.00100371	0.254427	0.756531
cg03522403	20	47805138	STAU1	TSS1500	Island		ALAT	0.541035	0.00167372	0.230976	0.751336
cg24198128	19	18682398	UBA52	TSS1500	Island		ALAT	0.529923	0.00181254	0.222307	0.741586
cg21332334	7	121945191	FEZF1	TSS1500	N_Shore		ALAT	0.529794	0.00181808	0.222136	0.741505
cg14397361	9	140149997	COBRA1	1stExon	Island		ALAT	0.5524	0.00188876	0.233083	0.764189
cg05030680	4	111542366	PITX2	Body	Island		ALAT	0.520799	0.00224294	0.210294	0.735861
cg27007358	7	21467723	SP4	5'UTR	Island		ALAT	0.519593	0.00230597	0.208714	0.735102
cg03507199	6	107811876	SOBP	1stExon	Island		ALAT	0.519096	0.0023324	0.208063	0.734789
cg04494873	5	72677287			Island	BTF3 (dist= 116961 )	ALAT	0.517132	0.00243946	0.205493	0.733551
cg16485682	18	19749540	GATA6	5'UTR	Island		ALAT	0.51224	0.00272475	0.199111	0.730463
cg20427059	2	131851445	FAM168B	TSS1500	S_Shore		ALAT	0.511148	0.00279227	0.197689	0.729772
cg02656441	13	111367915	ING1	Body	Island		ALAT	0.524098	0.00295168	0.201962	0.743905
cg05767788	2	198364585	HSPD1	1stExon	Island		ALAT	0.51536	0.00356225	0.190451	0.738511
cg16147063	14	81687884	GTF2A1	TSS1500	Island		ASAT	0.695619	9.88763e-06	0.458022	0.840454
cg08893585	11	129245309	BARX2	TSS1500	Island		ASAT	0.649534	5.75765e-05	0.388928	0.813891
cg13351698	7	26240574	CBX3	TSS1500	Island		ASAT	0.654637	6.45792e-05	0.390993	0.818999
cg16572859	19	18263815	PIK3R2	TSS200	Island		ASAT	0.634722	9.54766e-05	0.367326	0.805205
cg07385501	16	30913935	CTF1	3'UTR	Island		ASAT	0.634534	9.60733e-05	0.367054	0.805095
cg24631913	5	87971905	LOC645323	Body	Island		ASAT	0.619753	0.000155095	0.345785	0.796352
cg19909895	3	128368930	RPN1	Body	Island		ASAT	0.606825	0.000231265	0.32741	0.788645
cg09968620	2	176987383	HOXD9	TSS200	Island		ASAT	0.596047	0.000318519	0.312251	0.782175
cg00999623	1	108743186	SLC25A24	TSS1500	Island		ASAT	0.588515	0.00039574	0.301742	0.77763
cg20116574	20	44718168	NCOA5	5'UTR	Island		ASAT	0.580899	0.000490236	0.291186	0.773014
cg15360774	4	48782043	FRYL	5'UTR	Island		ASAT	0.572305	0.000620354	0.27936	0.767781
cg15970156	22	22863219	ZNF280B	1stExon	Island		ASAT	0.569965	0.000660675	0.276156	0.766352
cg00673674	19	19144826	SFRS14	TSS1500	Island		ASAT	0.569342	0.000671796	0.275303	0.765971
cg10532290	10	119133434	PDZD8	Body	N_Shore		ASAT	0.569289	0.000672762	0.27523	0.765938
cg10545927	1	33117362	RBBP4	5'UTR	Island		ASAT	0.569091	0.000676324	0.27496	0.765817
cg14631910	8	10590511			Island	SOX7 (dist= 0 )	ASAT	0.568444	0.000688112	0.274076	0.765422
cg09472802	1	201252693	PKP1	5'UTR	Island		ASAT	0.563868	0.000776806	0.267836	0.762618
cg13637733	15	70390233	TLE3	1stExon	Island		ASAT	0.563532	0.000783712	0.267378	0.762412
cg22637872	16	67875820	THAP11	TSS1500	Island		ASAT	0.563168	0.000791242	0.266882	0.762188
cg18256790	17	8532950	MYH10	5'UTR	N_Shore		ASAT	0.561715	0.000821931	0.264907	0.761296
cg05905988	13	108520481	FAM155A	TSS1500	Island		ASAT	0.556695	0.000936142	0.258103	0.758208
cg20015921	15	41099716	ZFYVE19	1stExon	Island		ASAT	0.556427	0.000942618	0.25774	0.758043
cg20557801	15	68121177	LBXCOR1	Body	Island		ASAT	0.555549	0.000964094	0.256554	0.757502
cg23432345	7	27196153	HOXA7	1stExon	Island		ASAT	0.55522	0.000972245	0.256109	0.757299
cg06546717	12	113659579	TPCN1	5'UTR	Island		ASAT	0.554235	0.00099704	0.254779	0.756692
cg13710842	5	72251735	FCHO2	TSS200	Island		ASAT	0.551731	0.00106257	0.251403	0.755146
cg24458288	18	12702185	CEP76	Body	Island		ASAT	0.551727	0.00106266	0.251398	0.755144
cg19951638	7	66461658	SBDS	TSS1500	N_Shore		ASAT	0.550645	0.00109214	0.249942	0.754475
cg02982690	8	65492846	BHLHE22	1stExon	N_Shore		ASAT	0.54785	0.00117161	0.246185	0.752745
cg25099087	2	201172481	SPATS2L	5'UTR	Island		ASAT	0.547245	0.00118944	0.245374	0.752371
cg11586519	1	1509833	SSU72	Body	Island		ASAT	0.546844	0.00120143	0.244835	0.752122
cg16317734	11	94822598	ENDOD1	TSS1500	Island		ASAT	0.546362	0.00121594	0.244189	0.751824
cg00949980	21	46237117	SUMO3	Body	Island		ASAT	0.54278	0.00132874	0.239395	0.749601
cg14488592	5	139125903			Island	PSD2 (dist= 49501 )	ASAT	0.541317	0.00137737	0.237441	0.748692
cg00126034	17	44896162	WNT3	TSS200	Island		ASAT	0.541038	0.00138682	0.237069	0.748519
cg03715143	6	19837743	ID4	1stExon	Island		ASAT	0.541005	0.00138793	0.237025	0.748499
cg13030031	12	51158946	ATF1	5'UTR	S_Shore		ASAT	0.538746	0.00146663	0.234013	0.747093
cg06580745	17	4692790	GLTPD2	Body	Island		ASAT	0.53807	0.00149093	0.233113	0.746672
cg17114257	11	72854156	FCHSD2	TSS1500	Island		ASAT	0.537155	0.00152436	0.231896	0.746102
cg01640456	4	141075565	MAML3	TSS1500	Island		ASAT	0.536592	0.00154526	0.231147	0.745751
cg19942237	7	29603211	PRR15	TSS1500	Island		ASAT	0.536114	0.00156321	0.230511	0.745453
cg14638883	6	166582201	T	TSS200	Island		ASAT	0.535627	0.00158167	0.229865	0.745149
cg13878010	3	123167276	ADCY5	1stExon	Island		ASAT	0.535226	0.00159699	0.229333	0.7449
cg03073851	15	89787445	FANCI	5'UTR	Island		ASAT	0.534233	0.00163555	0.228015	0.74428
cg12915591	11	43965360	LOC387763	1stExon	Island		ASAT	0.532314	0.00171241	0.22547	0.743081
cg08452546	5	118323860	DTWD2	Body	Island		ASAT	0.531676	0.00173863	0.224626	0.742682
cg22501604	4	187647344			Island	FAT1 (dist= 0 )	ASAT	0.531667	0.00173898	0.224615	0.742677
cg22968028	5	134209898	TXNDC15	1stExon	Island		ASAT	0.531475	0.00174698	0.224359	0.742557
cg02063919	20	50418044	SALL4	Body	Island		ASAT	0.531391	0.00175048	0.224248	0.742504
cg09280429	2	239111682	ILKAP	Body	Island		ASAT	0.531319	0.00175346	0.224153	0.742459
cg10684802	11	75379491	MAP6	TSS200	Island		ASAT	0.530537	0.00178632	0.223119	0.74197
cg23408670	17	36831499	C17orf96	TSS1500	Island		ASAT	0.529165	0.00184529	0.221306	0.741112
cg19951663	5	134871634	NEUROG1	5'UTR	Island		ASAT	0.527899	0.00190121	0.219634	0.740319
cg24768093	17	48228034	PPP1R9B	TSS200	Island		ASAT	0.524807	0.00204401	0.21556	0.73838
cg05113000	11	65343833	EHBP1L1	1stExon	Island		ASAT	0.524568	0.00205544	0.215245	0.738229
cg21501525	19	31843948			Island	TSHZ3 (dist= 3757 )	ASAT	0.523018	0.0021308	0.213208	0.737256
cg07427867	6	31367477			Island	MICA (dist= 82 )	ASAT	0.522985	0.00213246	0.213164	0.737235
cg06820286	22	29664179	EWSR1	5'UTR	Island		ASAT	0.529993	0.00216552	0.216267	0.744515
cg26858892	12	118573640	PEBP1	TSS1500	N_Shore		ASAT	0.52212	0.00217561	0.212027	0.736692
cg12078605	2	80531500	CTNNA2	Body	Island		ASAT	0.536368	0.00224757	0.218278	0.751433
cg25769020	18	9137021	ANKRD12	5'UTR	Island		ASAT	0.520484	0.00225925	0.209881	0.735663
cg18858378	1	93426981	FAM69A	1stExon	Island		ASAT	0.520128	0.00227781	0.209415	0.735439
cg11653500	13	80915061	SPRY2	1stExon	Island		ASAT	0.519711	0.00229977	0.208868	0.735176
cg15586420	15	90294517	MESP1	1stExon	Island		ASAT	0.519592	0.00230602	0.208713	0.735102
cg05622307	10	102490373			Island	PAX2 (dist= 15093 )	ASAT	0.518966	0.00233939	0.207892	0.734707
cg05291508	10	124892233			N_Shore	HMX3 (dist= 3332 )	ASAT	0.518855	0.00234533	0.207747	0.734637
cg23104955	8	74205400	RPL7	Body	N_Shore		ASAT	0.517904	0.0023969	0.206502	0.734038
cg12065524	17	29718231	RAB11FIP4	TSS1500	Island		ASAT	0.517676	0.00240941	0.206203	0.733894
cg03712816	18	76741157	SALL3	Body	Island		ASAT	0.517505	0.00241882	0.20598	0.733786
cg05233622	11	75379501	MAP6	TSS200	Island		ASAT	0.517453	0.00242166	0.205913	0.733754
cg09355771	2	177043147			Island	HAGLR (dist= 0 )	ASAT	0.517363	0.00242668	0.205794	0.733697
cg19096825	13	112711941			Island	SOX1 (dist= 9970 )	ASAT	0.516592	0.00246965	0.204786	0.733211
cg03616195	17	29233260	C17orf42	5'UTR	Island		ASAT	0.515133	0.00255274	0.202882	0.73229
cg08626943	11	9406309	IPO7	1stExon	Island		ASAT	0.514947	0.0025635	0.202639	0.732173
cg09403249	12	45444203	DBX2	Body	Island		ASAT	0.514692	0.00257833	0.202306	0.732012
cg07837102	6	32940879	BRD2	Body	Island		ASAT	0.513927	0.00262327	0.201308	0.731529
cg19545621	2	208491029	FAM119A	TSS1500	Island		ASAT	0.513716	0.0026358	0.201033	0.731395
cg04907171	5	139135794			Island	PSD2 (dist= 39610 )	ASAT	0.513486	0.00264947	0.200734	0.73125
cg14650559	14	77843620	C14orf174	TSS200	Island		ASAT	0.512766	0.00269278	0.199795	0.730795
cg05320382	8	145017053	PLEC1	Body	N_Shore		ASAT	0.51247	0.00271074	0.19941	0.730608
cg04337542	12	1704080	FBXL14	TSS1500	Island		ASAT	0.512181	0.00272841	0.199033	0.730425
cg26279152	13	20356101	PSPC1	Body	N_Shore		ASAT	0.512043	0.00273683	0.198854	0.730338
cg00693344	15	63892810	FBXL22	Body	Island		ASAT	0.510464	0.00283526	0.1968	0.729339
cg00101895	6	108279135	SEC63	1stExon	Island		ASAT	0.510185	0.00285297	0.196437	0.729162
cg02982690	8	65492846	BHLHE22	1stExon	N_Shore		BMI	0.612902	2.62066e-05	0.372515	0.776213
cg22501604	4	187647344			Island	FAT1 (dist= 0 )	BMI	0.612012	2.71246e-05	0.371288	0.775646
cg19406117	4	77228196	STBD1	Body	Island		BMI	0.609057	3.0388e-05	0.367219	0.773763
cg20557801	15	68121177	LBXCOR1	Body	Island		BMI	0.598661	4.49151e-05	0.352978	0.767113
cg11599984	13	80914014	SPRY2	5'UTR	Island		BMI	0.604419	4.6044e-05	0.356979	0.772598
cg00729049	2	171679402	GAD1	Body	Island		BMI	0.583245	7.82413e-05	0.332068	0.757184
cg06611744	13	27844618	RASL11A	1stExon	N_Shore		BMI	0.56875	0.000128601	0.312629	0.747775
cg00820718	2	119914744	C1QL2	Body	Island		BMI	0.563386	0.000153663	0.30549	0.744275
cg19492446	18	35145650	BRUNOL4	1stExon	Island		BMI	0.555795	0.000196684	0.295436	0.739305
cg10876207	14	69726197	GALNTL1	TSS1500	N_Shore		BMI	0.55386	0.000209261	0.292882	0.738034
cg25127444	7	27238279	HOXA13	Body	N_Shore		BMI	0.553667	0.00021055	0.292628	0.737908
cg10059942	10	124908488	HMX2	Body	Island		BMI	0.548438	0.000248447	0.285746	0.734468
cg03017104	17	8089904			Island	MIR4521 (dist= 357 )	BMI	0.54585	0.000269382	0.28235	0.732762
cg00065905	1	116381304	NHLH2	5'UTR	Island		BMI	0.536707	0.000356639	0.270407	0.726717
cg13563661	8	144372842	ZNF696	TSS1500	N_Shore		BMI	0.536475	0.00035915	0.270105	0.726563
cg16322262	14	59931110	GPR135	1stExon	Island		BMI	0.535429	0.000370665	0.268744	0.72587
cg24942186	3	55521373	WNT5A	TSS200	Island		BMI	0.534881	0.000376835	0.268031	0.725506
cg01288598	6	14118227	CD83	Body	S_Shore		BMI	0.528658	0.000453598	0.25996	0.721371
cg21172377	7	27213893	HOXA10	Body	Island		BMI	0.527639	0.000467421	0.258641	0.720692
cg04834374	5	180616158			Island	TRIM7 (dist= 4764 )	BMI	0.526261	0.000486716	0.25686	0.719774
cg25997110	19	31842115			Island	TSHZ3 (dist= 1924 )	BMI	0.525659	0.000495374	0.256082	0.719372
cg03905847	10	134599934	NKX6-2	TSS1500	Island		BMI	0.528735	0.000539556	0.25591	0.723547
cg00779166	1	27854962			Island	AHDC1 (dist= 5792 )	BMI	0.521205	0.000563759	0.250341	0.7164
cg22795590	2	213401801	ERBB4	Body	N_Shore		BMI	0.521159	0.000564515	0.250281	0.716369
cg10914137	7	155249398	EN2	TSS1500	Island		BMI	0.520771	0.000570857	0.249783	0.716109
cg02854226	6	33385965	CUTA	1stExon	Island		BMI	0.526508	0.000575143	0.253024	0.722073
cg14246617	3	69788840	MITF	1stExon	Island		BMI	0.520453	0.000576111	0.249373	0.715897
cg05290481	4	1341539	KIAA1530	1stExon	S_Shore		BMI	0.519672	0.000589183	0.248369	0.715374
cg02805822	17	6916868	RNASEK	Body	N_Shore		BMI	0.519062	0.000599579	0.247585	0.714966
cg23434654	5	121648409	SNCAIP	5'UTR	Island		BMI	0.517827	0.000621134	0.245999	0.71414
cg17868942	10	115803819	ADRB1	1stExon	Island		BMI	0.516504	0.000644981	0.244302	0.713254
cg17475110	7	1709263			Island	ELFN1 (dist= 39533 )	BMI	0.515183	0.000669613	0.242608	0.712368
cg08475194	5	111755481	FLJ11235	Body	Island		BMI	0.515119	0.000670816	0.242527	0.712326
cg14657525	3	32859099	TRIM71	TSS1500	Island		BMI	0.514752	0.000677815	0.242057	0.71208
cg18119192	8	11567691	GATA4	Body	S_Shore		BMI	0.514571	0.000681293	0.241825	0.711958
cg04011206	18	74204120			Island	ZNF516 (dist= 0 )	BMI	0.513426	0.000703664	0.240359	0.71119
cg19909712	11	17374669	DKFZp686O24166	Body	N_Shore		BMI	0.513326	0.000705649	0.240231	0.711123
cg23587005	12	9600941	DDX12	TSS200	Island		BMI	0.513186	0.000708436	0.240052	0.711029
cg06707081	8	11560779	GATA4	TSS1500	Island		BMI	0.512714	0.000717892	0.239448	0.710712
cg02019774	3	138658470			Island	FOXL2 (dist= 4594 )	BMI	0.512046	0.000731485	0.238594	0.710263
cg00902823	17	71162349	SSTR2	5'UTR	Island		BMI	0.516127	0.000770159	0.239634	0.715179
cg04730029	22	42915845	RRP7A	TSS200	Island		CRP	0.637017	0.000116504	0.365084	0.808795
cg06060673	22	39268830	CBX6	TSS1500	Island		CRP	0.620144	0.000153194	0.346343	0.796584
cg07576016	5	1523261	LPCAT1	Body	Island		CRP	0.609785	0.000211373	0.331599	0.790415
cg17639046	17	14204027	HS3ST3B1	TSS1500	N_Shore		CRP	0.603201	0.000257881	0.322296	0.786474
cg08528826	7	139168305	KLRG2	1stExon	Island		CRP	0.6017	0.000269673	0.320184	0.785574
cg12616277	3	138153763	ESYT3	1stExon	Island		CRP	0.587731	0.000404658	0.300652	0.777156
cg22450146	17	74733660	MIR636	TSS1500	Island		CRP	0.586713	0.000416498	0.299239	0.77654
cg13696351	9	140063617	LRRC26	Body	Island		CRP	0.579563	0.000508725	0.289342	0.772202
cg24354901	1	202777590	KDM5B	TSS200	Island		CRP	0.576704	0.000550374	0.285403	0.770463
cg02547025	2	30454275	LBH	TSS200	Island		CRP	0.56942	0.000670409	0.275409	0.766018
cg17626178	2	205410273	PARD3B	TSS1500	Island		CRP	0.556664	0.000936882	0.258061	0.758189
cg13301155	15	82338574	MEX3B	TSS1500	Island		CRP	0.55397	0.0010038	0.254422	0.756528
cg05792368	2	45182217			Island	SIX3 (dist= 9000 )	CRP	0.553004	0.0010288	0.253119	0.755932
cg05324982	17	14204478	HS3ST3B1	TSS200	Island		CRP	0.549742	0.00111727	0.248727	0.753917
cg11371394	2	105946583	TGFBRAP1	TSS1500	Island		CRP	0.549302	0.0011297	0.248136	0.753644
cg04655596	16	15248905			Island	MIR3180-4 (dist= 45 )	CRP	0.543775	0.00129652	0.240725	0.750219
cg22982536	13	24735537	SPATA13	5'UTR	Island		CRP	0.5419	0.00135782	0.238219	0.749054
cg08674025	22	46663740	TTC38	TSS200	Island		CRP	0.540808	0.00139464	0.236762	0.748376
cg13874739	11	129244236			Island	BARX2 (dist= 1643 )	CRP	0.539517	0.00143935	0.23504	0.747573
cg00499838	20	61148684	C20orf166	5'UTR	Island		CRP	0.53555	0.00158459	0.229763	0.745102
cg11432034	3	13520913	HDAC11	TSS1500	Island		CRP	0.535074	0.00160286	0.229131	0.744805
cg11477977	8	29952662	LEPROTL1	TSS1500	Island		CRP	0.534799	0.00161349	0.228766	0.744633
cg06214220	9	36400252	RNF38	5'UTR	Island		CRP	0.53176	0.00173518	0.224736	0.742735
cg25525207	4	57843836	C4orf14	TSS200	Island		CRP	0.529398	0.00183518	0.221613	0.741257
cg23111970	8	145754589	KIAA1688	3'UTR	Island		CRP	0.526149	0.00198094	0.217326	0.739221
cg08042975	2	213402433	ERBB4	Body	Island		CRP	0.525076	0.00203123	0.215914	0.738549
cg15543754	2	54950739	EML6	TSS1500	Island		CRP	0.523811	0.00209197	0.214249	0.737754
cg01787565	1	245318209	KIF26B	TSS200	Island		CRP	0.522509	0.0021561	0.212538	0.736936
cg22251685	7	116594069	ST7OT1	Body	Island		CRP	0.528376	0.0022471	0.214126	0.743512
cg26525342	16	3221466			S_Shore	ZNF213 (dist= 28660 )	CRP	0.51932	0.00232048	0.208356	0.73493
cg17402245	16	2021874	TBL3	TSS200	Island		CRP	0.516632	0.00246738	0.204839	0.733236
cg25118877	5	176073997	TSPAN17	TSS1500	N_Shore		CRP	0.515812	0.00251379	0.203767	0.732719
cg04482794	1	226925181	ITPKB	5'UTR	Island		CRP	0.518064	0.00283314	0.200537	0.737095
cg02625641	15	59041175	ADAM10	Body	Island		CRP	0.510076	0.00285993	0.196296	0.729093
cg00293936	2	25391505	POMC	5'UTR	Island		FFA	-0.627422	0.000352072	-0.810727	-0.332077
cg04310649	10	35416472	CREM	5'UTR	Island		FFA	-0.599996	0.000738176	-0.795095	-0.292363
cg08304120	11	65381096	MAP3K11	1stExon	N_Shore		FFA	-0.570258	0.00153321	-0.777848	-0.250468
cg17863042	17	62223542	SNORA76	TSS200	Island		FFA	-0.569458	0.00156217	-0.77738	-0.249358
cg14584865	2	128615641	POLR2D	1stExon	Island		FFA	-0.568403	0.00160112	-0.776761	-0.247894
cg10141938	7	26240087	HNRNPA2B1	Body	Island		FFA	-0.56222	0.00184659	-0.773132	-0.239346
cg20083107	8	12523148			Island	LOC729732 (dist= 27 )	FFA	-0.567492	0.00202045	-0.77942	-0.239025
cg20515787	11	65728726	SART1	TSS1500			FFA	-0.584509	0.00215215	-0.795836	-0.246252
cg05899183	16	66968638	FAM96B	TSS1500	Island		FFA	-0.538285	0.00312829	-0.758949	-0.206722
cg00590869	8	37962609	ASH2L	TSS1500	Island		FFA	-0.535549	0.00331455	-0.757314	-0.20304
cg23454177	16	67970396	PSMB10	Body	Island		FFA	-0.524313	0.00418244	-0.750571	-0.188012
cg04726800	3	128598191	ACAD9	TSS200	Island		FFA	-0.525183	0.0049097	-0.754597	-0.181365
cg17323243	5	141488153	NDFIP1	TSS200	N_Shore		Glucose	0.540721	0.000961373	0.247881	0.743023
cg10972821	17	55163212	AKAP1	5'UTR	Island		Glucose	0.530919	0.00123591	0.234933	0.7368
cg26442458	11	65728985	SART1	TSS200			Glucose	0.504043	0.00237087	0.19996	0.71956
cg04278597	1	63154320	DOCK7	TSS1500	Island		Glucose	0.501097	0.0025383	0.196174	0.717654
cg08425745	11	65625985	CFL1	TSS200	Island		HbA1c	-0.594328	0.000533946	-0.786247	-0.29783
cg26948288	16	89939621	TCF25	TSS1500	Island		HbA1c	-0.548221	0.0025253	-0.764862	-0.220176
cg06839900	1	2461900	HES5	TSS1500	Island		HbA1c	0.532307	0.0029548	0.205989	0.752086
cg02850821	12	25403680	KRAS	5'UTR			HbA1c	0.519579	0.0032551	0.195998	0.741119
cg25499461	19	46389574	IRF2BP1	TSS200	Island		HbA1c	-0.559197	0.00366023	-0.781624	-0.2106
cg08995424	12	54070891	ATP5G2	TSS1500	N_Shore		HbA1c	-0.512416	0.00379097	-0.736687	-0.186594
cg04220635	1	108743085	SLC25A24	TSS200	Island		HDL	-0.589156	0.00038858	-0.778017	-0.302633
cg12931029	7	156803562	MNX1	TSS1500	Island		HDL	-0.530744	0.00177757	-0.7421	-0.223393
cg20288129	3	122745632	SEMA5B	5'UTR	Island		HDL	-0.529605	0.0018262	-0.741387	-0.221887
cg16240060	3	48956015	ARIH2	TSS1500	Island		HDL	-0.519881	0.0022908	-0.735283	-0.209091
cg09487611	12	5019311	KCNA1	5'UTR	Island		HDL	-0.516052	0.00250012	-0.73287	-0.204081
cg01072217	7	1275483	UNCX	Body	Island		HDL	-0.513409	0.00265407	-0.731202	-0.200633
cg11764177	1	6266416	RNF207	5'UTR	Island		HDL	-0.505224	0.0031843	-0.726016	-0.190002
cg25390506	7	135347085	PL-5283	TSS200	Island		HDL	-0.512172	0.00322396	-0.733411	-0.192827
cg27250759	6	20401608	E2F3	TSS1500	N_Shore		HOMA-IR	0.694408	0.000117622	0.412444	0.854955
cg04265926	16	67694969	ACD	TSS1500	Island		HOMA-IR	-0.668473	0.000259682	-0.841369	-0.371456
cg11432034	3	13520913	HDAC11	TSS1500	Island		HOMA-IR	0.664882	0.000288052	0.365872	0.839471
cg14604830	17	7298465	PLSCR3	TSS1500	Island		HOMA-IR	-0.626165	0.000812841	-0.818729	-0.306989
cg26796563	16	68344861	PRMT7	TSS200	Island		HOMA-IR	0.6111	0.00117403	0.284719	0.810519
cg00477061	18	77794585	C18orf22	1stExon	Island		HOMA-IR	0.596256	0.0016573	0.263114	0.802353
cg16632433	5	180649677	TRIM41	TSS1500	Island		HOMA-IR	0.571913	0.00281791	0.228395	0.788792
cg12995410	6	151712734	ZBTB2	TSS200	Island		HOMA-IR	0.569885	0.00293998	0.225542	0.787653
cg07576016	5	1523261	LPCAT1	Body	Island		HOMA-IR	0.557311	0.00380176	0.207979	0.780555
cg11995741	6	166797367	BRP44L	TSS1500	S_Shore		HOMA-IR	0.554877	0.00399108	0.204606	0.779175
cg07857181	6	43543548	POLH	TSS1500	Island		HOMA-IR	0.540409	0.00528948	0.184723	0.770923
cg16322262	14	59931110	GPR135	1stExon	Island		HOMA-IR	0.53532	0.00582345	0.177797	0.768002
cg02357877	7	56032049	GBAS	TSS1500	Island		HOMA-IR	0.529584	0.00647893	0.170034	0.764698
cg00656411	7	140773422			Island	TMEM178B (dist= 608 )	HOMA-IR	0.528382	0.00662383	0.168412	0.764004
cg00125159	1	228290140	C1orf35	Body	Island		HOMA-IR	0.527607	0.00671866	0.167368	0.763557
cg06546717	12	113659579	TPCN1	5'UTR	Island		HOMA-IR	0.52693	0.00680255	0.166456	0.763165
cg00126034	17	44896162	WNT3	TSS200	Island		HOMA-IR	0.526916	0.0068043	0.166437	0.763157
cg14403130	1	44873057	RNF220	5'UTR	Island		HOMA-IR	0.525913	0.0069301	0.165088	0.762577
cg00820718	2	119914744	C1QL2	Body	Island		HOMA-IR	0.525211	0.00701918	0.164145	0.762171
cg24997006	21	45209138	RRP1	TSS1500	N_Shore		HOMA-IR	0.522985	0.00730847	0.161156	0.760881
cg24475744	19	10829423	DNM2	Body	S_Shore		HOMA-IR	-0.520541	0.00763742	-0.759464	-0.157883
cg17657300	8	29939956	TMEM66	Body	N_Shore		HOMA-IR	0.519813	0.00773768	0.156911	0.759041
cg00525503	13	53425635			Island	PCDH8 (dist= 2859 )	HOMA-IR	0.519061	0.00784246	0.155906	0.758605
cg07837102	6	32940879	BRD2	Body	Island		HOMA-IR	0.515417	0.00836724	0.151048	0.756484
cg13919438	20	39995546	EMILIN3	TSS200	Island		HOMA-IR	0.512133	0.00886494	0.146685	0.75457
cg19407570	11	61735476	FTH1	TSS1500	Island		Insulin	-0.569339	0.000829594	-0.768618	-0.269335
cg16905311	10	18948399	ARL5B	1stExon	Island		Insulin	0.56913	0.000834093	0.269048	0.768492
cg00126034	17	44896162	WNT3	TSS200	Island		Insulin	0.550617	0.00132888	0.243854	0.757219
cg14604830	17	7298465	PLSCR3	TSS1500	Island		Insulin	-0.542086	0.00163246	-0.751983	-0.232382
cg04265926	16	67694969	ACD	TSS1500	Island		Insulin	-0.531493	0.00209208	-0.745444	-0.218258
cg11995741	6	166797367	BRP44L	TSS1500	S_Shore		Insulin	0.529377	0.0021963	0.215451	0.744133
cg24997006	21	45209138	RRP1	TSS1500	N_Shore		Insulin	0.52872	0.00222955	0.214581	0.743725
cg06546717	12	113659579	TPCN1	5'UTR	Island		Insulin	0.508295	0.00350572	0.187775	0.730979
cg22786826	16	2564780	ATP6V0C	Body	Island		LDL	0.593432	0.000343659	0.308595	0.7806
cg01209943	14	54863601	CDKN3	TSS200	Island		LDL	0.544107	0.0018826	0.228661	0.756151
cg08644592	16	31084664	ZNF646	TSS1500	Island		LDL	-0.519595	0.00230588	-0.735103	-0.208716
cg10972821	17	55163212	AKAP1	5'UTR	Island		TG	0.642443	7.35929e-05	0.378551	0.809742
cg23474794	1	182584178			Island	LINC01686 (dist= 95 )	TG	0.585291	0.000433565	0.297265	0.775679
cg19074533	20	25604700	NANP	TSS200	Island		TG	0.567744	0.000864523	0.267147	0.767652
cg20531392	10	112257646	DUSP5	5'UTR	Island		TG	0.523384	0.00211279	0.213689	0.737486
cg02976090	1	24742249	NIPAL3	1stExon	N_Shore		TG	0.514007	0.00261855	0.201412	0.731579
cg27165281	6	31763470	VARS	1stExon	Island		Total chol	0.507483	0.00356739	0.186719	0.730469
cg04851675	15	91498080	RCCD1	TSS200	Island		WHR	0.708364	2.46713e-05	0.455724	0.855385
cg01519784	19	36450896			Island	LRFN3 (dist= 14798 )	WHR	0.693121	4.34004e-05	0.431669	0.847139
cg00891011	1	150487740			N_Shore	FALEC (dist= 491 )	WHR	0.692456	4.44497e-05	0.430627	0.846777
cg14453978	7	556845	PDGFA	Body	Island		WHR	0.683015	6.19707e-05	0.415922	0.84163
cg08706105	17	36861385	MLLT6	TSS1500	Island		WHR	0.67218	8.94347e-05	0.399217	0.835688
cg13229286	12	106696891	TCP11L2	5'UTR	Island		WHR	0.656379	0.000148803	0.375175	0.826952
cg15586420	15	90294517	MESP1	1stExon	Island		WHR	0.655655	0.00015221	0.374082	0.82655
cg18432924	14	50359459	ARF6	TSS1500	Island		WHR	0.65436	0.000158474	0.37213	0.82583
cg16287791	8	61592088	CHD7	5'UTR	Island		WHR	0.652556	0.000167581	0.369414	0.824826
cg09120320	17	61926383			Island	SMARCD2 (dist= 6031 )	WHR	0.645824	0.000205776	0.359323	0.82107
cg05591758	2	74685531	WBP1	TSS200	Island		WHR	0.643669	0.000219529	0.356107	0.819865
cg14925722	6	139695464	CITED2	TSS200	Island		WHR	0.639702	0.000246975	0.350205	0.817642
cg12585759	1	33547165	ADC	5'UTR	Island		WHR	0.637145	0.000266238	0.346411	0.816206
cg13637733	15	70390233	TLE3	1stExon	Island		WHR	0.635933	0.000275814	0.344617	0.815525
cg22331017	18	45936214			Island	ZBTB7C (dist= 550 )	WHR	0.630861	0.000319281	0.337131	0.812668
cg12888961	12	96794220	CDK17	5'UTR	Island		WHR	0.629024	0.000336448	0.334429	0.811632
cg25410641	2	240322702	HDAC4	TSS200	Island		WHR	0.627747	0.000348851	0.332554	0.810911
cg06800444	8	38854217	TM2D2	TSS200	Island		WHR	0.625434	0.000372348	0.329163	0.809603
cg10532290	10	119133434	PDZD8	Body	N_Shore		WHR	0.624001	0.000387593	0.327066	0.808791
cg04301800	14	50101980	C14orf104	TSS200	Island		WHR	0.618151	0.000455674	0.318533	0.805472
cg03959347	10	60273059	BICC1	1stExon	Island		WHR	0.616407	0.000477898	0.316	0.80448
cg04389275	19	41770014	HNRNPUL1	TSS200	Island		WHR	0.615894	0.000484613	0.315255	0.804188
cg16268380	15	81294324	MESDC1	1stExon	Island		WHR	0.61296	0.00052464	0.311003	0.802516
cg00458016	19	50096876	PRR12	Body	Island		WHR	0.612861	0.000526028	0.310861	0.80246
cg06829134	5	148651771	AFAP1L1	Body	Island		WHR	0.610004	0.00056785	0.306733	0.800829
cg06577463	17	78120714	EIF4A3	1stExon	Island		WHR	0.608513	0.000590813	0.304583	0.799977
cg01715740	14	65878866	FUT8	5'UTR	Island		WHR	0.607255	0.000610803	0.302772	0.799258
cg14955151	17	73874635	TRIM47	1stExon	Island		WHR	0.60682	0.000617862	0.302146	0.799009
cg11603463	8	10588486	SOX7	TSS1500	Island		WHR	0.604676	0.000653656	0.299066	0.797781
cg26077228	17	80408536	C17orf62	5'UTR	Island		WHR	0.603985	0.000665587	0.298073	0.797385
cg23513504	21	45432403	TRAPPC10	1stExon	Island		WHR	0.602843	0.000685694	0.296437	0.79673
cg15597424	4	24472487			Island	PPARGC1A (dist= 0 )	WHR	0.601979	0.000701266	0.295199	0.796234
cg02608292	19	55897501	RPL28	5'UTR	Island		WHR	0.60138	0.000712235	0.294342	0.79589
cg24340807	12	57853743	GLI1	TSS200	Island		WHR	0.600348	0.000731508	0.292865	0.795297
cg02524531	22	46041485			Island	ATXN10 (dist= 26191 )	WHR	0.599297	0.000751579	0.291364	0.794693
cg01252659	19	7198410	INSR	Body	Island		WHR	0.597929	0.000778439	0.289412	0.793906
cg09805943	6	69345293	BAI3	TSS1500	Island		WHR	0.596309	0.000811315	0.287104	0.792974
cg10470282	12	113622778	DDX54	Body	Island		WHR	0.594288	0.000854027	0.284229	0.791809
cg02006803	2	128990870			Island	HS6ST1 (dist= 32182 )	WHR	0.591861	0.000907898	0.280784	0.790408
cg14537243	17	66193605	LOC440461	TSS1500	Island		WHR	0.591737	0.000910727	0.280609	0.790337
cg12821421	10	13390394	SEPHS1	TSS200			WHR	0.589987	0.0009515	0.27813	0.789325
cg06400699	1	228328509	GUK1	Body	Island		WHR	0.589697	0.000958423	0.277718	0.789157
cg15970156	22	22863219	ZNF280B	1stExon	Island		WHR	0.583574	0.0011148	0.269081	0.78561
cg02543879	13	53024717	VPS36	1stExon	Island		WHR	0.582166	0.00115376	0.267101	0.784792
cg03712816	18	76741157	SALL3	Body	Island		WHR	0.581828	0.00116328	0.266627	0.784595
cg06668555	8	139509129	FAM135B	TSS200	Island		WHR	0.581654	0.00116819	0.266383	0.784495
cg02252672	9	140195502	NRARP	1stExon	Island		WHR	0.581571	0.00117056	0.266266	0.784446
cg19229702	3	11762011	VGLL4	1stExon	Island		WHR	0.580001	0.00121594	0.264064	0.783533
cg00718440	9	21995312	CDKN2BAS	Body	Island		WHR	0.578457	0.00126203	0.261901	0.782635
cg01417553	2	9614528	IAH1	TSS200	Island		WHR	0.57771	0.0012849	0.260855	0.782199
cg05969148	19	51307846	C19orf48	1stExon	Island		WHR	0.575955	0.00134	0.258402	0.781176
cg20015921	15	41099716	ZFYVE19	1stExon	Island		WHR	0.575922	0.00134104	0.258357	0.781157
cg09964204	3	66024343	MAGI1	5'UTR	Island		WHR	0.57475	0.00137899	0.256721	0.780473
cg25721625	10	44880236	CXCL12	Body	Island		WHR	0.574574	0.00138478	0.256475	0.78037
cg24060037	1	210406850	SERTAD4	5'UTR	Island		WHR	0.574527	0.00138632	0.25641	0.780343
cg00874055	1	236306673	GPR137B	Body	Island		WHR	0.572508	0.00145418	0.253597	0.779164
cg16126516	19	46850186	PPP5C	TSS200	Island		WHR	0.569751	0.00155151	0.249764	0.777551
cg13720472	19	10381063	ICAM1	TSS1500	Island		WHR	0.568473	0.00159852	0.247991	0.776802
cg10665960	2	149403594	EPC2	Body	S_Shore		WHR	0.568184	0.0016093	0.24759	0.776633
cg07164875	16	89788709	C16orf7	TSS1500	Island		WHR	0.567845	0.00162203	0.247121	0.776435
cg15385623	3	24536309	THRB	1stExon	Island		WHR	0.567324	0.0016418	0.246399	0.776129
cg20116574	20	44718168	NCOA5	5'UTR	Island		WHR	0.566379	0.00167815	0.245091	0.775575
cg27594583	7	150716029	ATG9B	Body	Island		WHR	0.566282	0.00168195	0.244956	0.775518
cg16499634	11	130318763	ADAMTS15	TSS200	Island		WHR	0.566267	0.00168253	0.244935	0.775509
cg04033706	9	114658781	UGCG	TSS1500	Island		WHR	0.566235	0.00168378	0.244891	0.77549
cg19857633	19	13264064	IER2	Body	Island		WHR	0.566118	0.00168832	0.244729	0.775422
cg24497897	11	65658826	CCDC85B	1stExon	Island		WHR	0.566044	0.0016912	0.244628	0.775378
cg00577109	19	59074507	MZF1	Body	Island		WHR	0.565566	0.00170999	0.243966	0.775098
cg23088430	8	144679052	EEF1D	5'UTR	N_Shore		WHR	0.564246	0.00176279	0.242142	0.774323
cg16344026	5	149109979	PPARGC1B	1stExon	Island		WHR	0.562472	0.00183601	0.239693	0.77328
cg10091686	8	12458558			Island	LOC729732 (dist= 0 )	WHR	0.56231	0.00184283	0.23947	0.773184
cg06991829	15	90293883	MESP1	1stExon	Island		WHR	0.56153	0.0018759	0.238396	0.772726
cg10210789	2	239149084	HES6	TSS1500	Island		WHR	0.561204	0.00188989	0.237947	0.772534
cg25718196	18	9914102	VAPA	1stExon	Island		WHR	0.559665	0.00195716	0.235828	0.771627
cg07691609	19	662740	RNF126	Body	Island		WHR	0.557826	0.00204024	0.233302	0.770543
cg03354957	1	246729501	CNST	TSS200	Island		WHR	0.556328	0.0021101	0.231248	0.76966
cg24848535	16	87417581	FBXO31	Body	Island		WHR	0.554387	0.00220374	0.228589	0.768513
cg17547708	22	51021506	LOC100144603	Body	Island		WHR	0.552898	0.00227798	0.226553	0.767633
cg19909895	3	128368930	RPN1	Body	Island		WHR	0.552005	0.00232352	0.225333	0.767104
cg04443357	13	47128300	LRCH1	Body	Island		WHR	0.550375	0.00240864	0.22311	0.766139
cg04396495	5	60626910	ZSWIM6	TSS1500	Island		WHR	0.549989	0.00242922	0.222583	0.76591
cg09217609	14	93651022	MOAP1	5'UTR	Island		WHR	0.549577	0.00245133	0.222022	0.765666
cg01403246	8	144512192	MAFA	1stExon	Island		WHR	0.549503	0.0024553	0.221921	0.765622
cg20905746	15	79165638	MORF4L1	Body	Island		WHR	0.549463	0.00245746	0.221867	0.765598
cg04923620	10	28031330	MKX	Body	Island		WHR	0.548967	0.00248436	0.221192	0.765304
cg11586519	1	1509833	SSU72	Body	Island		WHR	0.548653	0.00250151	0.220764	0.765118
cg01711272	12	56122120	CD63	Body	Island		WHR	0.548442	0.00251313	0.220476	0.764993
cg12950166	12	122517149	MLXIP	1stExon	Island		WHR	0.547345	0.00257407	0.218986	0.764342
cg22982536	13	24735537	SPATA13	5'UTR	Island		WHR	0.546885	0.00260002	0.218361	0.764069
cg00771247	17	40224380			Island	DHX58 (dist= 29040 )	WHR	0.54534	0.00268888	0.216262	0.763151
cg18022279	1	231473268	C1orf124	TSS1500	Island		WHR	0.545337	0.00268904	0.216258	0.763149
cg24093139	17	74582379	ST6GALNAC2	TSS1500	Island		WHR	0.544735	0.00272435	0.215441	0.762791
cg10423910	5	127420075	SLC12A2	1stExon	Island		WHR	0.544228	0.00275439	0.214754	0.76249
cg06439005	5	172754848	STC2	Body	Island		WHR	0.544125	0.00276052	0.214615	0.762428
cg15700006	1	2160297	SKI	1stExon	Island		WHR	0.54411	0.00276143	0.214594	0.762419
cg16223863	8	37822959	ADRB3	1stExon	Island		WHR	0.542545	0.00285617	0.212475	0.761488
cg11496792	9	123477254	MEGF9	TSS1500	Island		WHR	0.541192	0.00294028	0.210646	0.760682
cg09555367	10	119304719	EMX2	Body	Island		WHR	0.540991	0.00295296	0.210374	0.760563
cg19529645	17	79196743	AZI1	1stExon	Island		WHR	0.540472	0.00298595	0.209673	0.760253
cg07680589	4	146101723	OTUD4	TSS1500	Island		WHR	0.540147	0.00300674	0.209234	0.760059
cg06564818	18	33162094			Island	GALNT1 (dist= 0 )	WHR	0.539597	0.0030422	0.208492	0.759732
cg10530164	2	219858911	CRYBA2	TSS1500	Island		WHR	0.539063	0.003077	0.207771	0.759413
cg06911519	2	28615662	FOSL2	TSS200	Island		WHR	0.538632	0.0031053	0.207191	0.759156
cg10947408	10	77155404			Island	ZNF503 (dist= 2197 )	WHR	0.53798	0.0031486	0.206311	0.758766
cg03784628	11	64059937	KCNK4	5'UTR	Island		WHR	0.537663	0.00316982	0.205884	0.758577
cg22163490	1	28844752	RCC1	1stExon	Island		WHR	0.537315	0.00319325	0.205416	0.758369
cg02463426	19	16683387	SLC35E1	TSS200	Island		WHR	0.536941	0.00321863	0.204912	0.758146
cg05324982	17	14204478	HS3ST3B1	TSS200	Island		WHR	0.536866	0.0032237	0.204812	0.758101
cg03707948	2	172967620	DLX2	TSS200	Island		WHR	0.5364	0.00325562	0.204184	0.757823
cg02508567	2	85361184	TCF7L1	Body	Island		WHR	0.536065	0.00327868	0.203734	0.757623
cg11848563	1	63788557	FOXD3	TSS200	Island		WHR	0.536009	0.00328257	0.203658	0.757589
cg11511713	14	92587796	CPSF2	TSS1500	Island		WHR	0.535948	0.00328681	0.203576	0.757552
cg15717719	2	24150218	ATAD2B	TSS1500	Island		WHR	0.535894	0.00329052	0.203504	0.75752
cg20786246	2	72377174			Island	CYP26B1 (dist= 2182 )	WHR	0.535004	0.00335274	0.202308	0.756988
cg18828883	1	155053266	EFNA3	Body	Island		WHR	0.534908	0.00335955	0.202178	0.75693
cg13351698	7	26240574	CBX3	TSS1500	Island		WHR	0.542436	0.00346571	0.204597	0.7648
cg03299946	21	45139816	PDXK	Body	Island		WHR	0.533355	0.00347072	0.200092	0.756001
cg15254632	17	4843418	SLC25A11	5'UTR	Island		WHR	0.533261	0.00347749	0.199967	0.755945
cg09907170	2	111877177	BCL2L11	TSS1500	Island		WHR	0.532338	0.00354515	0.19873	0.755392
cg24695828	19	36980257	ZNF566	5'UTR	Island		WHR	0.532331	0.00354568	0.19872	0.755388
cg09079593	5	180632555	TRIM7	TSS1500	Island		WHR	0.532187	0.00355635	0.198527	0.755301
cg03257923	1	6661809	KLHL21	Body	Island		WHR	0.532084	0.00356401	0.198389	0.755239
cg14204791	21	44394797	PKNOX1	5'UTR	Island		WHR	0.529863	0.00373219	0.195416	0.753908
cg00830526	19	33182624	NUDT19	TSS1500	Island		WHR	0.529296	0.00377617	0.194658	0.753568
cg00784718	1	221916686	DUSP10	TSS1500	Island		WHR	0.529245	0.00378019	0.194589	0.753537
cg14631910	8	10590511			Island	SOX7 (dist= 0 )	WHR	0.528971	0.00380161	0.194224	0.753372
cg16483490	2	111879711	BCL2L11	5'UTR	Island		WHR	0.527977	0.00388032	0.192895	0.752775
cg26193484	3	186648175	ST6GAL1	TSS1500	Island		WHR	0.527492	0.0039192	0.192248	0.752484
cg10785295	10	120840502	EIF3A	TSS200	S_Shore		WHR	0.52727	0.00393711	0.191952	0.75235
cg10055227	16	58768320	GOT2	TSS200	Island		WHR	0.527047	0.00395512	0.191655	0.752216
cg08626943	11	9406309	IPO7	1stExon	Island		WHR	0.52651	0.00399891	0.190939	0.751894
cg17157498	19	1383493	NDUFS7	TSS1500	Island		WHR	0.524877	0.00413465	0.188763	0.750911
cg26013412	1	247094486	AHCTF1	Body	Island		WHR	0.524819	0.00413949	0.188687	0.750876
cg16787065	11	65554404	OVOL1	TSS200	Island		WHR	0.524805	0.00414069	0.188668	0.750868
cg20256494	22	30116439	CABP7	1stExon	Island		WHR	0.524327	0.00418124	0.188031	0.75058
cg25820220	8	107282481	OXR1	5'UTR	Island		WHR	0.523962	0.0042124	0.187546	0.75036
cg18810347	7	50344242	IKZF1	TSS200	Island		WHR	0.523195	0.0042785	0.186526	0.749898
cg06378609	9	140484220	ZMYND19	Body	Island		WHR	0.522857	0.00430788	0.186078	0.749694
cg16513467	10	28822500	WAC	1stExon	Island		WHR	0.522491	0.00433997	0.185591	0.749473
cg21388793	19	2427982	TIMM13	TSS200	Island		WHR	0.522407	0.00434736	0.185479	0.749423
cg04253876	2	30453758	LBH	TSS1500	Island		WHR	0.522202	0.0043654	0.185207	0.749299
cg11210881	11	113930500	ZBTB16	1stExon	Island		WHR	0.522122	0.00437244	0.185101	0.749251
cg00192533	15	27017906	GABRB3	Body	Island		WHR	0.5211	0.00446363	0.183745	0.748634
cg17801983	19	18336599	PDE4C	TSS1500	Island		WHR	0.520858	0.00448538	0.183425	0.748489
cg12781886	13	80915525	SPRY2	TSS1500	Island		WHR	0.520532	0.00451499	0.182991	0.748292
cg00999623	1	108743186	SLC25A24	TSS1500	Island		WHR	0.52031	0.00453515	0.182698	0.748158
cg00526576	16	30545772	ZNF747	1stExon	Island		WHR	0.520306	0.00453551	0.182692	0.748155
cg20170831	1	107682818	NTNG1	1stExon	N_Shore		WHR	0.520181	0.0045469	0.182527	0.74808
cg09472802	1	201252693	PKP1	5'UTR	Island		WHR	0.520093	0.00455502	0.182409	0.748027
cg01346114	17	7218875	GPS2	TSS1500	Island		WHR	0.519804	0.00458147	0.182027	0.747852
cg00894289	11	33890917	LMO2	Body	Island		WHR	0.519796	0.0045822	0.182017	0.747848
cg11877384	4	140477613	SETD7	TSS200	Island		WHR	0.519787	0.00458305	0.182005	0.747842
cg12915591	11	43965360	LOC387763	1stExon	Island		WHR	0.518563	0.00469691	0.180383	0.747102
cg04304333	17	59474038			Island	TBX2 (dist= 3217 )	WHR	0.517468	0.00480069	0.178936	0.746441
cg26337430	1	43232221	LEPRE1	1stExon	Island		WHR	0.51743	0.00480435	0.178885	0.746418
cg02835038	21	47743854	PCNT	TSS200	Island		WHR	0.51701	0.00484476	0.17833	0.746163
cg05233622	11	75379501	MAP6	TSS200	Island		WHR	0.51656	0.00488833	0.177735	0.745891
cg16611736	16	25123254	LCMT1	1stExon	Island		WHR	0.515991	0.00494389	0.176984	0.745547
cg24563804	1	6452882	ACOT7	Body	Island		WHR	0.515602	0.00498221	0.17647	0.745311
cg13692433	11	112832159	NCAM1	1stExon	N_Shore		WHR	0.514353	0.00510692	0.174823	0.744555
cg13790879	2	239336104	ASB1	Body	Island		WHR	0.514232	0.00511907	0.174664	0.744482
cg05164570	5	140071033	HARS	TSS200	Island		WHR	0.514035	0.005139	0.174405	0.744362
cg26799802	11	2951353	PHLDA2	TSS1500	Island		WHR	0.514007	0.00514186	0.174368	0.744345
cg24641276	5	170743715			Island	TLX3 (dist= 4576 )	WHR	0.522809	0.00514353	0.178199	0.753184
cg06921606	6	33359455	KIFC1	5'UTR	Island		WHR	0.513465	0.00519709	0.173654	0.744017
cg20346165	20	39318984	MAFB	TSS1500	Island		WHR	0.512342	0.00531324	0.172175	0.743335
cg19010396	19	19431384	KIAA0892	TSS1500	Island		WHR	0.520699	0.00535927	0.175389	0.751927
cg26230417	10	131769966			Island	EBF3 (dist= 7874 )	WHR	0.511715	0.00537902	0.17135	0.742955
cg04099094	7	66093274	KCTD7	TSS1500	N_Shore		WHR	0.510628	0.00549456	0.169922	0.742295
cg24487784	11	696252	TMEM80	Body	Island		WHR	0.510357	0.00552374	0.169566	0.742131
cg06218726	14	104583740	MIR203	TSS200	Island		WHR	0.510275	0.00553267	0.169458	0.74208
cg02570531	18	46479155			Island	SMAD7 (dist= 2073 )	WHR	0.510269	0.00553324	0.169451	0.742077
cg04143539	6	30614650	C6orf136	TSS200	N_Shore		WHR	0.510048	0.00555714	0.169161	0.741943

## Sheet: ST5_Rectome
Additional file 1: Table S5. Reactome enriched terms based on EWAS results.
ID	Description	Size	enrichmentScore	NES	pvalue	padj	leading_edge
R-HSA-1266738	Homo sapiens: Developmental Biology	196	0.245807	1.91478	0.001	0.0125	tags=42%, list=28%, signal=32%
R-HSA-1643685	Homo sapiens: Disease	195	0.23072	1.79724	0.001	0.0125	tags=41%, list=28%, signal=31%
R-HSA-422475	Homo sapiens: Axon guidance	120	0.254519	1.84052	0.0040404	0.03367	tags=42%, list=28%, signal=32%
R-HSA-162582	Homo sapiens: Signal Transduction	458	0.175185	1.50548	0.00699301	0.0433777	tags=43%, list=37%, signal=32%
R-HSA-1640170	Homo sapiens: Cell Cycle	123	0.227568	1.65302	0.00909091	0.0433777	tags=50%, list=38%, signal=32%
R-HSA-69278	Homo sapiens: Cell Cycle, Mitotic	101	0.240113	1.68711	0.0111562	0.0433777	tags=60%, list=46%, signal=34%
R-HSA-1280215	Homo sapiens: Cytokine Signaling in Immune system	116	0.232574	1.67214	0.0121457	0.0433777	tags=49%, list=36%, signal=33%

## Sheet: ST6_DAVID_GO_420
Additional file 1: Table S6. Gene ontology terms enriched based on correlated with clinical traits CpG sites from DAVID software.
Category	Term	Genes Count	%	P-Value	FDR
GOTERM_BP_FAT	regulation of transcription	111	31.5	1.3e-18	2.3e-15
GOTERM_BP_FAT	transcription	90	25.6	2e-14	3.5e-11
GOTERM_BP_FAT	embryonic morphogenesis	27	7.7	1.7e-10	2.9e-07
GOTERM_BP_FAT	regulation of transcription from RNA polymerase II promoter	42	11.9	3.1e-10	5.3e-07
GOTERM_BP_FAT	regulation of transcription, DNA-dependent	72	20.5	3.4e-10	5.9e-07
GOTERM_BP_FAT	regulation of RNA metabolic process	72	20.5	9.2e-10	1.6e-06
GOTERM_BP_FAT	positive regulation of transcription from RNA polymerase II promoter	27	7.7	9.7e-09	1.7e-05
GOTERM_BP_FAT	embryonic organ development	18	5.1	2.9e-08	5e-05
GOTERM_BP_FAT	pattern specification process	22	6.2	3.9e-08	6.7e-05
GOTERM_BP_FAT	positive regulation of nitrogen compound metabolic process	35	9.9	6.1e-08	0.00011
GOTERM_BP_FAT	regionalization	18	5.1	2.1e-07	0.00037
GOTERM_BP_FAT	negative regulation of cellular biosynthetic process	31	8.8	3e-07	0.00051
GOTERM_BP_FAT	positive regulation of nucleobase, nucleoside, nucleotide and nucleic acid metabolic process	33	9.4	3e-07	0.00051
GOTERM_BP_FAT	positive regulation of transcription	31	8.8	3.4e-07	0.00058
GOTERM_BP_FAT	negative regulation of gene expression	29	8.2	3.6e-07	0.00061
GOTERM_BP_FAT	sensory organ development	19	5.4	3.8e-07	0.00065
GOTERM_BP_FAT	positive regulation of transcription, DNA-dependent	28	8	4.1e-07	0.0007
GOTERM_BP_FAT	negative regulation of biosynthetic process	31	8.8	4.7e-07	0.00081
GOTERM_BP_FAT	positive regulation of RNA metabolic process	28	8	4.8e-07	0.00083
GOTERM_BP_FAT	negative regulation of nucleobase, nucleoside, nucleotide and nucleic acid metabolic process	29	8.2	4.9e-07	0.00084
GOTERM_BP_FAT	negative regulation of macromolecule biosynthetic process	30	8.5	5.7e-07	0.00098

## Sheet: ST7_Metacore_GO_420
Additional file 1: Table S7. Top 10 gene ontology terms enriched based on correlated with clinical traits CpG sites from Metacore software.
#	Processes	Total	p-value	FDR	In Data	Network Objects from Active Data
1	regulation of transcription, DNA-templated	4878	1.45191e-28	7.75585e-25	171	HOXA10, MafB, Ephrin-A, ZNF516, BTF3, SUMO-2, Insulin receptor, PAX2, Ski, MAML3, ZNF280B, NeuroD3, MLXIP, HP1 gamma, Galpha(i)-specific amine GPCRs, SOX1, PLU-1, THAP11, Ikaros, WNT5A, DIPA, K-RAS, T brachyury protein, VPS72, ZNF42 (MZF1), MITF, HDAC4, GPS2, APM-1, ErbB4, Ubiquitin, MESP1, ICAM1, En2, Atad2b, DBX2, HOXD9, HDAC11, SIX3, LBH, RASL11A, IRXL1, SALL4, HP1, SSU72, TGFBRAP1, C17orf96, …
2	regulation of nucleic acid-templated transcription	4905	2.84208e-28	7.75585e-25	171	HOXA10, MafB, Ephrin-A, ZNF516, BTF3, SUMO-2, Insulin receptor, PAX2, Ski, MAML3, ZNF280B, NeuroD3, MLXIP, HP1 gamma, Galpha(i)-specific amine GPCRs, SOX1, PLU-1, THAP11, Ikaros, WNT5A, DIPA, K-RAS, T brachyury protein, VPS72, ZNF42 (MZF1), MITF, HDAC4, GPS2, APM-1, ErbB4, Ubiquitin, MESP1, ICAM1, En2, Atad2b, DBX2, HOXD9, HDAC11, SIX3, LBH, RASL11A, IRXL1, SALL4, HP1, SSU72, TGFBRAP1, C17orf96, …
3	regulation of RNA biosynthetic process	4914	3.55067e-28	7.75585e-25	171	HOXA10, MafB, Ephrin-A, ZNF516, BTF3, SUMO-2, Insulin receptor, PAX2, Ski, MAML3, ZNF280B, NeuroD3, MLXIP, HP1 gamma, Galpha(i)-specific amine GPCRs, SOX1, PLU-1, THAP11, Ikaros, WNT5A, DIPA, K-RAS, T brachyury protein, VPS72, ZNF42 (MZF1), MITF, HDAC4, GPS2, APM-1, ErbB4, Ubiquitin, MESP1, ICAM1, En2, Atad2b, DBX2, HOXD9, HDAC11, SIX3, LBH, RASL11A, IRXL1, SALL4, HP1, SSU72, TGFBRAP1, C17orf96, …
4	regulation of RNA metabolic process	5200	9.78334e-27	1.60276e-23	174	HOXA10, MafB, Ephrin-A, ZNF516, BTF3, SUMO-2, Insulin receptor, PAX2, Ski, MAML3, ZNF280B, NeuroD3, MLXIP, HP1 gamma, Galpha(i)-specific amine GPCRs, SOX1, PLU-1, THAP11, Ikaros, WNT5A, DIPA, K-RAS, T brachyury protein, VPS72, ZNF42 (MZF1), MITF, HDAC4, GPS2, LIN-41, APM-1, ErbB4, Ubiquitin, MESP1, ICAM1, En2, Atad2b, DBX2, HOXD9, HDAC11, SIX3, LBH, RASL11A, IRXL1, SALL4, HP1, SSU72, TGFBRAP1, C1…
5	regulation of cellular macromolecule biosynthetic process	5422	1.5941e-26	2.08923e-23	178	HOXA10, MafB, Ephrin-A, ZNF516, BTF3, SUMO-2, Insulin receptor, PAX2, Ski, MAML3, ZNF280B, NeuroD3, MLXIP, HP1 gamma, Galpha(i)-specific amine GPCRs, SOX1, PLU-1, THAP11, Ikaros, WNT5A, DIPA, K-RAS, PDGF-A, T brachyury protein, VPS72, ZNF42 (MZF1), MITF, HDAC4, GPS2, LIN-41, APM-1, ErbB4, Ubiquitin, MESP1, ICAM1, En2, Atad2b, DBX2, HOXD9, HDAC11, SIX3, LBH, RASL11A, IRXL1, SALL4, HP1, SSU72, TGFB…
6	regulation of nucleobase-containing compound metabolic process	5600	2.82567e-26	3.0861e-23	181	HOXA10, MafB, Ephrin-A, ZNF516, BTF3, SUMO-2, Insulin receptor, PAX2, Ski, MAML3, ZNF280B, NeuroD3, MLXIP, HP1 gamma, Galpha(i)-specific amine GPCRs, SOX1, PLU-1, THAP11, Ikaros, WNT5A, DIPA, K-RAS, PDGF-A, T brachyury protein, VPS72, ZNF42 (MZF1), MITF, HDAC4, GPS2, LIN-41, APM-1, ErbB4, Ubiquitin, MESP1, ICAM1, En2, Atad2b, DBX2, HOXD9, HDAC11, SIX3, LBH, RASL11A, IRXL1, SALL4, HP1, SSU72, TGFB…
7	regulation of macromolecule biosynthetic process	5575	1.56262e-25	1.46284e-22	179	HOXA10, MafB, Ephrin-A, ZNF516, BTF3, SUMO-2, Insulin receptor, PAX2, Ski, MAML3, ZNF280B, NeuroD3, MLXIP, HP1 gamma, Galpha(i)-specific amine GPCRs, SOX1, PLU-1, THAP11, Ikaros, WNT5A, DIPA, K-RAS, PDGF-A, T brachyury protein, VPS72, ZNF42 (MZF1), MITF, HDAC4, GPS2, LIN-41, APM-1, ErbB4, Ubiquitin, MESP1, ICAM1, En2, Atad2b, DBX2, HOXD9, HDAC11, SIX3, LBH, RASL11A, IRXL1, SALL4, HP1, SSU72, TGFB…
8	nucleobase-containing compound biosynthetic process	3842	1.86662e-25	1.529e-22	143	HOXA10, MafB, ZNF516, BTF3, PAX2, Ski, MAML3, ZNF280B, NeuroD3, MLXIP, HP1 gamma, SOX1, PLU-1, THAP11, Ikaros, DIPA, KGUA, T brachyury protein, VPS72, ZNF42 (MZF1), MITF, HDAC4, ATP5G2, ErbB4, Ubiquitin, MESP1, HOXD9, HDAC11, SIX3, LBH, RASL11A, SALL4, HP1, SSU72, TCF25, Adenylate cyclase, ZNF145, BAF60, DLX2, TLE3, ETR101, PKNOX1, PDE4C, BRD2, HOXA7, ID4, Histone deacetylase class II, CTE2, EPC2…
9	heterocycle biosynthetic process	3929	5.49732e-25	3.76022e-22	144	HOXA10, MafB, ZNF516, BTF3, PAX2, Ski, MAML3, ZNF280B, NeuroD3, MLXIP, HP1 gamma, SOX1, PLU-1, THAP11, Ikaros, DIPA, KGUA, T brachyury protein, VPS72, ZNF42 (MZF1), MITF, HDAC4, ATP5G2, ErbB4, Ubiquitin, MESP1, HOXD9, HDAC11, SIX3, LBH, RASL11A, SALL4, HP1, SSU72, TCF25, Adenylate cyclase, ZNF145, BAF60, DLX2, TLE3, ETR101, PKNOX1, PDE4C, BRD2, HOXA7, ID4, Histone deacetylase class II, CTE2, EPC2…
10	regulation of transcription by RNA polymerase II	3569	5.73817e-25	3.76022e-22	136	HOXA10, MafB, Ephrin-A, ZNF516, SUMO-2, PAX2, Ski, MAML3, ZNF280B, NeuroD3, MLXIP, Galpha(i)-specific amine GPCRs, SOX1, PLU-1, THAP11, Ikaros, WNT5A, T brachyury protein, VPS72, ZNF42 (MZF1), MITF, HDAC4, GPS2, APM-1, Ubiquitin, MESP1, En2, Atad2b, DBX2, HOXD9, SIX3, IRXL1, SALL4, HP1, SSU72, C17orf96, TCF25, H-Ras, ZNF145, BAF60, DLX2, ETR101, PKNOX1, BRD2, HOXA7, ID4, Histone deacetylase class…

## Sheet: ST8_Metacore_diseases_420
Additional file 1: Table S8. Top 10 gene-dieseses assotiations enriched based on correlated with clinical traits CpG sites from Metacore software.
#	Diseases	Total	Raw P-value	FDR	In Data	Network Objects from Active Data
1	Pituitary ACTH Hypersecretion	49	6.0472e-24	9.56667e-21	20	CLIP, ACTH, alpha-MSH, beta-Endorphin extracellular region, beta-Endorphin intracellular, proACTH, POMC, Joining peptide (JP), Beta-MSH / Beta-Endorphin, N-POMC, gamma-MSH, N-POC, beta-LPH, gamma-LPH, ACTH 1-17, DA-alphaMSH, FRYL, gamma2-MSH, gamma3-MSH, beta-MSH
2	Hyperpituitarism	150	2.14626e-22	1.68367e-19	28	Insulin receptor, Galpha(i)-specific amine GPCRs, CLIP, ACTH, alpha-MSH, INSR beta, beta-Endorphin extracellular region, beta-Endorphin intracellular, proACTH, POMC, Joining peptide (JP), Beta-MSH / Beta-Endorphin, N-POMC, gamma-MSH, N-POC, Beta-adrenergic receptor, beta-LPH, Galpha(i)-specific peptide GPCRs, gamma-LPH, Galpha(s)-specific amine GPCRs, ACTH 1-17, SSTR2, DA-alphaMSH, FRYL, gamma2-M…
3	Sensation	67	3.1928e-22	1.68367e-19	21	Galpha(i)-specific amine GPCRs, CLIP, ACTH, alpha-MSH, beta-Endorphin extracellular region, beta-Endorphin intracellular, proACTH, POMC, Joining peptide (JP), Beta-MSH / Beta-Endorphin, N-POMC, gamma-MSH, N-POC, beta-LPH, Galpha(i)-specific peptide GPCRs, gamma-LPH, ACTH 1-17, DA-alphaMSH, gamma2-MSH, gamma3-MSH, beta-MSH
4	Nervous System Physiological Phenomena	74	3.37944e-21	1.33657e-18	21	Galpha(i)-specific amine GPCRs, CLIP, ACTH, alpha-MSH, beta-Endorphin extracellular region, beta-Endorphin intracellular, proACTH, POMC, Joining peptide (JP), Beta-MSH / Beta-Endorphin, N-POMC, gamma-MSH, N-POC, beta-LPH, Galpha(i)-specific peptide GPCRs, gamma-LPH, ACTH 1-17, DA-alphaMSH, gamma2-MSH, gamma3-MSH, beta-MSH
5	Musculoskeletal Abnormalities	658	1.89794e-18	6.00508e-16	47	Ephrin-A, Insulin receptor, Ski, Galpha(i)-specific amine GPCRs, GAD1, SPRY2, CLIP, K-RAS, HDAC4, Ubiquitin, ICAM1, HOXD9, SIX3, ACTH, alpha-MSH, H-Ras, INSR beta, beta-Endorphin extracellular region, Histone deacetylase class II, beta-Endorphin intracellular, proACTH, POMC, Joining peptide (JP), Beta-MSH / Beta-Endorphin, N-POMC, gamma-MSH, N-POC, Beta-adrenergic receptor, beta-LPH, CHD7, gamma-…
6	Eclampsia	80	1.08202e-17	2.85292e-15	19	CLIP, ACTH, alpha-MSH, beta-Endorphin extracellular region, beta-Endorphin intracellular, proACTH, POMC, Joining peptide (JP), Beta-MSH / Beta-Endorphin, N-POMC, gamma-MSH, N-POC, beta-LPH, gamma-LPH, ACTH 1-17, DA-alphaMSH, gamma2-MSH, gamma3-MSH, beta-MSH
7	ACTH-Secreting Pituitary Adenoma	109	2.08238e-17	4.70618e-15	21	Galpha(i)-specific amine GPCRs, CLIP, ACTH, alpha-MSH, beta-Endorphin extracellular region, beta-Endorphin intracellular, proACTH, POMC, Joining peptide (JP), Beta-MSH / Beta-Endorphin, N-POMC, gamma-MSH, N-POC, beta-LPH, Galpha(i)-specific peptide GPCRs, gamma-LPH, ACTH 1-17, DA-alphaMSH, gamma2-MSH, gamma3-MSH, beta-MSH
8	Hypothalamic Neoplasms	384	3.21575e-17	6.35914e-15	35	Galpha(i)-specific amine GPCRs, WNT5A, CLIP, HDAC4, HDAC11, ACTH, alpha-MSH, H-Ras, beta-Endorphin extracellular region, Histone deacetylase class II, beta-Endorphin intracellular, proACTH, POMC, Joining peptide (JP), Beta-MSH / Beta-Endorphin, N-POMC, GLI-1, gamma-MSH, N-POC, beta-LPH, GLI1-p130, NCAM1, Galpha(i)-specific peptide GPCRs, gamma-LPH, ACTH 1-17, DA-alphaMSH, HDAC5, SMAD7, RAS, Thyro…
9	Supratentorial Neoplasms	387	4.10239e-17	7.21109e-15	35	Galpha(i)-specific amine GPCRs, WNT5A, CLIP, HDAC4, HDAC11, ACTH, alpha-MSH, H-Ras, beta-Endorphin extracellular region, Histone deacetylase class II, beta-Endorphin intracellular, proACTH, POMC, Joining peptide (JP), Beta-MSH / Beta-Endorphin, N-POMC, GLI-1, gamma-MSH, N-POC, beta-LPH, GLI1-p130, NCAM1, Galpha(i)-specific peptide GPCRs, gamma-LPH, ACTH 1-17, DA-alphaMSH, HDAC5, SMAD7, RAS, Thyro…
10	Obesity, Morbid	325	8.25648e-17	1.30617e-14	32	Insulin receptor, Galpha(i)-specific amine GPCRs, CLIP, ICAM1, ACTH, alpha-MSH, INSR beta, microRNA 636, Beta-3 adrenergic receptor, beta-Endorphin extracellular region, beta-Endorphin intracellular, proACTH, POMC, Joining peptide (JP), Beta-MSH / Beta-Endorphin, N-POMC, gamma-MSH, N-POC, Beta-adrenergic receptor, beta-LPH, Galpha(i)-specific peptide GPCRs, gamma-LPH, Galpha(s)-specific amine GPC…

## Sheet: ST9_Metacore_top30TF
Additional file 1: Table S9. Top 30 trancription factors calculated based on a correlated CpG sites with clinical traits by Metacore software.
#	Network	GO processes	Total nodes	Seed nodes	Pathways	Raw P-value	zScore	gScore
1	GATA-1	transcription, DNA-templated (34.5%; 5.493e-18), nucleic acid-templated transcription (34.5%; 5.607e-18), RNA biosynthetic process (34.5%; 7.022e-18), RNA metabolic process (40.9%; 1.109e-17), nucleobase-containing compound biosynthetic process (38.1%; 1.782e-17)	263	262	0	0	372.95	372.95
2	TAL1	transcription, DNA-templated (36.7%; 1.273e-18), nucleic acid-templated transcription (36.7%; 1.299e-18), RNA biosynthetic process (36.7%; 1.613e-18), RNA metabolic process (43.0%; 3.720e-18), positive regulation of RNA metabolic process (30.3%; 8.365e-18)	233	232	0	0	350.84	350.84
3	ETS1	cellular macromolecule metabolic process (69.3%; 9.937e-25), nucleic acid metabolic process (50.5%; 1.472e-22), RNA metabolic process (46.3%; 3.859e-22), transcription, DNA-templated (39.0%; 1.685e-21), nucleic acid-templated transcription (39.0%; 1.721e-21)	230	229	0	0	348.56	348.56
4	FOXP3	regulation of transcription, DNA-templated (51.6%; 1.938e-24), regulation of nucleic acid-templated transcription (51.6%; 3.049e-24), regulation of RNA biosynthetic process (51.6%; 3.587e-24), regulation of RNA metabolic process (53.1%; 7.109e-24), transcription, DNA-templated (40.8%; 1.336e-23)	224	223	0	0	343.94	343.94
5	CREB1	nucleic acid metabolic process (54.2%; 8.153e-23), RNA metabolic process (50.3%; 1.002e-22), transcription, DNA-templated (42.9%; 2.223e-22), nucleic acid-templated transcription (42.9%; 2.267e-22), RNA biosynthetic process (42.9%; 2.824e-22)	184	183	0	0	311.39	311.39
6	AML1 (RUNX1)	positive regulation of nucleic acid-templated transcription (34.1%; 5.693e-19), positive regulation of RNA biosynthetic process (34.1%; 5.818e-19), positive regulation of RNA metabolic process (34.7%; 1.084e-18), positive regulation of macromolecule biosynthetic process (35.3%; 3.035e-17), positive regulation of nucleobase-containing compound metabolic process (35.3%; 3.525e-17)	174	173	0	0	302.71	302.71
7	Oct-3/4	transcription, DNA-templated (44.9%; 1.456e-23), nucleic acid-templated transcription (44.9%; 1.485e-23), RNA biosynthetic process (44.9%; 1.852e-23), RNA metabolic process (50.3%; 1.532e-21), nucleobase-containing compound biosynthetic process (47.3%; 2.579e-21)	173	172	0	0	301.82	301.82
8	LMO2	positive regulation of nucleic acid-templated transcription (36.3%; 1.920e-20), positive regulation of RNA biosynthetic process (36.3%; 1.963e-20), positive regulation of RNA metabolic process (36.9%; 3.494e-20), positive regulation of nucleobase-containing compound metabolic process (38.2%; 2.253e-19), positive regulation of transcription, DNA-templated (34.4%; 5.804e-19)	161	161	0	0	292.86	292.86
9	GABP alpha	nucleic acid metabolic process (51.9%; 9.192e-18), RNA metabolic process (47.4%; 4.447e-17), transcription, DNA-templated (39.0%; 1.405e-15), nucleic acid-templated transcription (39.0%; 1.427e-15), RNA biosynthetic process (39.0%; 1.683e-15)	162	161	0	0	291.95	291.95
10	E2F1	cellular macromolecule biosynthetic process (53.3%; 7.747e-21), macromolecule biosynthetic process (53.3%; 2.312e-20), cellular nitrogen compound biosynthetic process (52.0%; 5.292e-20), transcription, DNA-templated (43.4%; 6.153e-20), nucleic acid-templated transcription (43.4%; 6.261e-20)	162	161	0	0	291.95	291.95
11	SOX2	transcription, DNA-templated (47.0%; 7.628e-24), nucleic acid-templated transcription (47.0%; 7.777e-24), RNA biosynthetic process (47.0%; 9.620e-24), nucleobase-containing compound biosynthetic process (51.0%; 2.198e-23), cellular macromolecule metabolic process (74.8%; 2.677e-23)	158	157	0	0	288.27	288.27
12	NANOG	transcription, DNA-templated (50.8%; 1.201e-24), nucleic acid-templated transcription (50.8%; 1.224e-24), RNA biosynthetic process (50.8%; 1.499e-24), cellular macromolecule metabolic process (78.5%; 5.939e-24), cellular macromolecule biosynthetic process (58.5%; 5.966e-23)	138	137	0	0	269.15	269.15
13	c-Myc	RNA metabolic process (51.5%; 6.705e-19), nucleic acid metabolic process (55.1%; 1.073e-18), regulation of transcription, DNA-templated (54.4%; 1.359e-18), regulation of nucleic acid-templated transcription (54.4%; 1.860e-18), regulation of RNA biosynthetic process (54.4%; 2.081e-18)	138	137	0	0	269.15	269.15
14	TCF8	positive regulation of transcription by RNA polymerase II (31.1%; 2.950e-15), positive regulation of nucleic acid-templated transcription (35.2%; 3.107e-15), positive regulation of RNA biosynthetic process (35.2%; 3.159e-15), positive regulation of RNA metabolic process (36.1%; 3.280e-15), positive regulation of transcription, DNA-templated (34.4%; 4.416e-15)	125	124	0	0	255.96	255.96
15	TCF7L1 (TCF3)	transcription, DNA-templated (52.2%; 5.415e-23), nucleic acid-templated transcription (52.2%; 5.507e-23), RNA biosynthetic process (52.2%; 6.613e-23), nucleobase-containing compound biosynthetic process (54.9%; 2.887e-21), heterocycle biosynthetic process (54.9%; 9.809e-21)	120	120	0	0	252.81	252.81
16	ZFX	cellular macromolecule metabolic process (80.0%; 5.569e-21), macromolecule metabolic process (84.8%; 3.898e-20), transcription, DNA-templated (50.5%; 6.359e-20), nucleic acid-templated transcription (50.5%; 6.454e-20), RNA biosynthetic process (50.5%; 7.593e-20)	111	110	0	0	240.95	240.95
17	GLIS3	heterocycle biosynthetic process (51.4%; 1.369e-16), aromatic compound biosynthetic process (51.4%; 1.521e-16), positive regulation of RNA metabolic process (40.0%; 1.850e-16), positive regulation of nucleic acid-templated transcription (39.0%; 2.114e-16), positive regulation of RNA biosynthetic process (39.0%; 2.148e-16)	109	108	0	1.98e-299	238.72	238.72
18	N-Myc	nucleic acid metabolic process (66.0%; 3.332e-23), RNA metabolic process (61.2%; 1.958e-22), gene expression (63.1%; 1.430e-21), nucleobase-containing compound metabolic process (68.9%; 2.088e-21), heterocycle metabolic process (69.9%; 3.139e-21)	106	105	0	6.68e-291	235.35	235.35
19	GATA-2	heterocycle biosynthetic process (50.5%; 2.532e-15), transcription, DNA-templated (45.5%; 2.721e-15), nucleic acid-templated transcription (45.5%; 2.755e-15), aromatic compound biosynthetic process (50.5%; 2.795e-15), RNA biosynthetic process (45.5%; 3.155e-15)	104	103	0	3.18e-285	233.08	233.08
20	KLF4	transcription, DNA-templated (49.5%; 4.561e-18), nucleic acid-templated transcription (49.5%; 4.624e-18), RNA biosynthetic process (49.5%; 5.368e-18), nucleic acid metabolic process (59.6%; 3.620e-17), nucleobase-containing compound biosynthetic process (52.5%; 5.645e-17)	102	101	0	1.5e-279	230.78	230.78
21	TCF7 (TCF1)	transcription, DNA-templated (56.6%; 3.422e-24), nucleic acid-templated transcription (56.6%; 3.478e-24), RNA biosynthetic process (56.6%; 4.156e-24), nucleobase-containing compound biosynthetic process (58.6%; 6.495e-22), heterocycle biosynthetic process (58.6%; 2.099e-21)	100	99	0	6.97e-274	228.46	228.46
22	ESR1 (nuclear)	positive regulation of RNA metabolic process (50.5%; 1.636e-23), positive regulation of nucleic acid-templated transcription (49.5%; 2.047e-23), positive regulation of RNA biosynthetic process (49.5%; 2.087e-23), positive regulation of transcription, DNA-templated (48.4%; 4.093e-23), positive regulation of transcription by RNA polymerase II (44.1%; 7.246e-23)	95	94	0	9.77e-260	222.56	222.56
23	HNF4-alpha	transcription, DNA-templated (51.6%; 1.068e-18), nucleic acid-templated transcription (51.6%; 1.083e-18), RNA biosynthetic process (51.6%; 1.256e-18), nucleobase-containing compound biosynthetic process (54.8%; 9.836e-18), heterocycle biosynthetic process (54.8%; 2.687e-17)	95	94	0	9.77e-260	222.56	222.56
24	E2F4	nucleic acid metabolic process (66.3%; 4.171e-21), regulation of transcription, DNA-templated (65.2%; 9.624e-21), regulation of nucleic acid-templated transcription (65.2%; 1.271e-20), regulation of RNA biosynthetic process (65.2%; 1.405e-20), regulation of RNA metabolic process (66.3%; 4.120e-20)	94	93	0	6.53e-257	221.36	221.36
25	SOX9	transcription, DNA-templated (56.0%; 6.576e-22), nucleic acid-templated transcription (56.0%; 6.674e-22), RNA biosynthetic process (56.0%; 7.845e-22), regulation of transcription, DNA-templated (65.9%; 4.169e-21), regulation of nucleic acid-templated transcription (65.9%; 5.515e-21)	93	92	0	4.36e-254	220.15	220.15
26	SP1	positive regulation of RNA metabolic process (55.3%; 9.195e-26), positive regulation of nucleic acid-templated transcription (54.1%; 1.332e-25), positive regulation of RNA biosynthetic process (54.1%; 1.359e-25), positive regulation of transcription, DNA-templated (52.9%; 3.101e-25), positive regulation of nucleobase-containing compound metabolic process (56.5%; 9.045e-25)	88	87	0	5.5e-240	214.01	214.01
27	p53	positive regulation of nucleic acid-templated transcription (48.8%; 3.152e-21), positive regulation of RNA biosynthetic process (48.8%; 3.208e-21), positive regulation of transcription, DNA-templated (47.7%; 7.090e-21), positive regulation of RNA metabolic process (48.8%; 1.991e-20), regulation of transcription, DNA-templated (66.3%; 2.746e-20)	86	85	0	2.35e-234	211.51	211.51
28	LBP9	transcription, DNA-templated (51.9%; 1.238e-16), nucleic acid-templated transcription (51.9%; 1.253e-16), RNA biosynthetic process (51.9%; 1.426e-16), heterocycle biosynthetic process (56.8%; 1.544e-16), aromatic compound biosynthetic process (56.8%; 1.696e-16)	83	82	0	6.44e-226	207.7	207.7
29	RelA (p65 NF-kB subunit)	positive regulation of RNA metabolic process (54.4%; 2.562e-23), positive regulation of nucleic acid-templated transcription (53.2%; 4.314e-23), positive regulation of RNA biosynthetic process (53.2%; 4.393e-23), positive regulation of transcription by RNA polymerase II (48.1%; 5.501e-23), positive regulation of transcription, DNA-templated (51.9%; 1.119e-22)	83	82	0	6.44e-226	207.7	207.7
30	GATA-3	transcription, DNA-templated (59.8%; 8.439e-23), nucleic acid-templated transcription (59.8%; 8.562e-23), RNA biosynthetic process (59.8%; 1.003e-22), positive regulation of RNA metabolic process (52.4%; 1.850e-22), positive regulation of nucleobase-containing compound metabolic process (53.7%; 1.301e-21)	82	81	0	4.16e-223	206.41	206.41

## Sheet: ST10_Metacore_TF&Genes
Supplementary Table 10. TCF7L1 and LMO2 transcription factore and their associated genes from Metacore software.
From	To		From	To
Transcription_factor	Gene		Transcription_factor	Gene
TCF7L1	FOXD3		LMO2	PDZD8
TCF7L1	ATP6V0C		LMO2	SMAD7
TCF7L1	NCAM1		LMO2	VPS36
TCF7L1	CITED2		LMO2	GPS2
TCF7L1	KIAA1530		LMO2	CDKN3
TCF7L1	PDE4C		LMO2	TRIM47
TCF7L1	MEGF9		LMO2	MYH10
TCF7L1	OXR1		LMO2	ZNF516
TCF7L1	LBXCOR1		LMO2	CREM
TCF7L1	OTUD4		LMO2	RASL11A
TCF7L1	ADRB3		LMO2	SKI
TCF7L1	MAGI1		LMO2	CBX3
TCF7L1	FANCI		LMO2	AHDC1
TCF7L1	ARIH2		LMO2	KIAA0892
TCF7L1	LBH		LMO2	PLEC1
TCF7L1	HES6		LMO2	HOXD9
TCF7L1	LRCH1		LMO2	PLSCR3
TCF7L1	NDUFS7		LMO2	IRF2BP1
TCF7L1	VGLL4		LMO2	CDK17
TCF7L1	SMAD7		LMO2	FAM69A
TCF7L1	PKNOX1		LMO2	KLHL21
TCF7L1	STK32B		LMO2	TRIM71
TCF7L1	TTC38		LMO2	MAP6
TCF7L1	EPC2		LMO2	ACOT7
TCF7L1	C6orf136		LMO2	SOX7
TCF7L1	SIX3		LMO2	RAB11FIP4
TCF7L1	SOX7		LMO2	BRD2
TCF7L1	HS3ST3B1		LMO2	ATF1
TCF7L1	TSPAN17		LMO2	C18orf22
TCF7L1	NEUROG1		LMO2	EMILIN3
TCF7L1	RCCD1		LMO2	WNT5A
TCF7L1	KDM5B		LMO2	GOT2
TCF7L1	MESDC1		LMO2	CNST
TCF7L1	RAB11FIP4		LMO2	C17orf96
TCF7L1	TRIM71		LMO2	FANCI
TCF7L1	ST6GALNAC2		LMO2	HARS
TCF7L1	C17orf42		LMO2	TIMM13
TCF7L1	AHDC1		LMO2	SOBP
TCF7L1	EML6		LMO2	ATG9B
TCF7L1	UGCG		LMO2	KCTD7
TCF7L1	GTF2A1		LMO2	MESDC1
TCF7L1	CHD7		LMO2	TBL3
TCF7L1	PDGFA		LMO2	EWSR1
TCF7L1	EBF3		LMO2	AFAP1L1
TCF7L1	KLRG2		LMO2	C16orf7
TCF7L1	CDKN3		LMO2	TCF25
TCF7L1	T		LMO2	PPP5C
TCF7L1	PCDH8		LMO2	MNX1
TCF7L1	ZNF503		LMO2	HES5
TCF7L1	C17orf96		LMO2	LBXCOR1
TCF7L1	RASL11A		LMO2	SETD7
TCF7L1	SALL4		LMO2	RPN1
TCF7L1	MLLT6		LMO2	ELFN1
TCF7L1	MAFA		LMO2	RRP1
TCF7L1	CHD7		LMO2	UBA52
TCF7L1	LPCAT1		LMO2	PIK3R2
TCF7L1	GABRB3		LMO2	AHCTF1
TCF7L1	SUMO3		LMO2	HNRNPA2B1
TCF7L1	TM2D2		LMO2	NDFIP1
TCF7L1	CD63		LMO2	SOX1
TCF7L1	SLC35E1		LMO2	GATA6
TCF7L1	FBXL14		LMO2	ASB1
TCF7L1	RRP1		LMO2	CREM
TCF7L1	KIFC1		LMO2	EN2
TCF7L1	FBXO31		LMO2	PKP1
TCF7L1	MAFB		LMO2	INSR
TCF7L1	PITX2		LMO2	EBF3
TCF7L1	RNASEK		LMO2	MAGI1
TCF7L1	SALL3		LMO2	HDAC4
TCF7L1	PAX2		LMO2	UGCG
TCF7L1	ZBTB16		LMO2	VGLL4
TCF7L1	GBAS		LMO2	FTH1
TCF7L1	WNT5A		LMO2	HDAC11
TCF7L1	MOAP1		LMO2	GBAS
TCF7L1	GLI1		LMO2	LPCAT1
TCF7L1	MITF		LMO2	MAFA
TCF7L1	ZNF280B		LMO2	NIPAL3
TCF7L1	AKAP1		LMO2	MITF
TCF7L1	MESP1		LMO2	DNM2
TCF7L1	NRARP		LMO2	NHLH2
TCF7L1	IER2		LMO2	PAOX
TCF7L1	WNT3		LMO2	CITED2
TCF7L1	KLHL21		LMO2	IER2
TCF7L1	ZSWIM6		LMO2	CPSF2
TCF7L1	ASB1		LMO2	THAP11
TCF7L1	TRIM47		LMO2	RCC1
TCF7L1	MZF1		LMO2	PHLDA2
TCF7L1	TLE3		LMO2	ING1
TCF7L1	SPRY2		LMO2	NCAM1
			LMO2	AKAP1
			LMO2	HS6ST1
			LMO2	BCL2L11
			LMO2	SLC12A2
			LMO2	WNT3
			LMO2	KIFC1
			LMO2	TCF7L1
			LMO2	NANP
			LMO2	WBP1
			LMO2	GPR137B
			LMO2	HDAC4
			LMO2	ENDOD1
			LMO2	NRARP
			LMO2	GAD1
			LMO2	RNF220
			LMO2	ATP5G2
			LMO2	RBBP4
			LMO2	RRP1
			LMO2	TCP11L2
			LMO2	ADRB1
			LMO2	FBXL22
			LMO2	HS3ST3B1
			LMO2	IKZF1
			LMO2	ZSWIM6
			LMO2	OTUD4
			LMO2	PPP1R9B
			LMO2	ST6GAL1
			LMO2	E2F3
			LMO2	AFAP1L1
			LMO2	VAPA
			LMO2	SLC35E1
			LMO2	TSPAN17
			LMO2	ST6GALNAC2
			LMO2	SMARCD2
			LMO2	PDE4C
			LMO2	IAH1
			LMO2	EEF1D
			LMO2	FCHO2
			LMO2	TRAPPC10

[truncated: 3 more sheets: ST_11_Gene_expression, ST_12_Replication_analysis, ST13_Char_Lifelines_subgroups]
